# Supplementary material for: Metagenomic Insights into the Carbohydrate-Active Enzymes Carried by the Microorganisms Adhering to Solid Digesta in the Rumen of Cows
Source: PLoS One. 2013 Nov 5;8(11):e78507. doi: 10.1371/journal.pone.0078507 (PMC3818352; doi:10.1371/journal.pone.0078507)
Supplement: Table S2 — Taxonomic assignment of contigs longer than 10 kb by MEGAN and PhyloPythiaS. CAZymes: The genes containing CAZy families. GH, glycoside hydrolase; GT, glycosyl transferase; CE, carbohydrate esterase; PL, polysaccharide lyase; SP, signal peptide; TM, transmembrane domain. *, one of the contigs is not assigned to Selenomonadales but to Firmicutes. (XLSX) [file pone.0078507.s003.xlsx]

## Sheet: Sheet1
	Table S2. Taxonomic assignment of contigs longer than 10 kb by MEGAN and PhyloPythiaS
	MEGAN			PhyloPythiaS
	Actinobacteria	# of Contigs	8	Coriobacteriaceae within Actinobacteria (except one contig assigned to Microbacteriaceae)	# of Contigs	21
		Reads total	222		Reads total	637
		CAZymes	25		CAZymes	91
		GH	12		GH	43
		GT	13		GT	39
		CE	0		CE	2
		CBM	2		CBM	11
		PL	0		PL	0
		SP	8		SP	35
		TMHs	47		TM	151
	Bacteria	# of Contigs	20	Bacteria	# of Contigs	5
		Reads total	544		Reads total	72
		CAZymes	77		CAZymes	11
		GH	46		GH	3
		GT	22		GT	3
		CE	5		CE	4
		CBM	3		CBM	3
		PL	1		PL	0
		SP	41		SP	16
		TMHs	136		TM	15
	Bacteroidetes/ Chlorobi group	# of Contigs	6	Prevotella within Bacteroidetes	# of Contigs	3
		Reads total	137		Reads total	70
		CAZymes	46		CAZymes	22
		GH	26		GH	14
		GT	7		GT	2
		CE	9		CE	4
		CBM	8		CBM	3
		PL	1		PL	1
		SP	48		SP	21
		TMHs	20		TM	9
	Firmicutes	# of Contigs	68	Selenomonadales within Firmicutes	# of Contigs	69*
		Reads total	1785		Reads total	1808
		CAZymes	336		CAZymes	339
		GH	198		GH	208
		GT	97		GT	90
		CE	19		CE	22
		CBM	53		CBM	46
		PL	0		PL	1
		SP	175		SP	179
		TMHs	541		TM	540
	Proteobacteria	# of Contigs	4	Proteobacteria	# of Contigs	5
		Reads total	81		Reads total	91
		CAZymes	19		CAZymes	20
		GH	5		GH	6
		GT	9		GT	9
		CE	3		CE	3
		CBM	3		CBM	3
		PL	0		PL	0
		SP	7		SP	8
		TMHs	25		TM	28
	Not assigned	# of Contigs	1	Enterobacteriaceae within Gammaproteobacteria	# of Contigs	2
					Reads total	44
					CAZymes	12
					GH	4
					GT	6
					CE	2
					CBM	0
					PL	0
					SP	7
					TM	17
				Oceanospirillales within Gammaproteobacteria	# of Contigs	2
					Reads total	37
					CAZymes	7
					GH	1
					GT	3
					CE	1
					CBM	3
					PL	0
					SP	0
					TM	8
				Deltaproteobacteria	# of Contigs	1
					Reads total	10
					CAZymes	1
					GH	1
					GT	0
					CE	0
					CBM	0
					PL	0
					SP	1
					TM	3
				Chlorobi (Chlorobium)	# of Contigs	1
					Reads total	25
					CAZymes	7
					GH	3
					GT	4
					CE	0
					CBM	0
					PL	0
					SP	1
					TM	7
				Dehalococcoidetes within Chloroflexi	# of Contigs	1
					Reads total	16
					CAZymes	8
					GH	6
					GT	0
					CE	1
					CBM	2
					PL	0
					SP	11
					TM	1
				Verrucomicrobia	# of Contigs	2
					Reads total	51
					CAZymes	5
					GH	4
					GT	1
					CE	0
					CBM	1
					PL	0
					SP	8
					TM	18
	CAZymes: The genes containing CAZy families. GH, glycoside hydrolase; GT, glycosyl transferase; CE, carbohydrate esterase; PL, polysaccharide lyase; SP, signal peptide; TM, transmembrane domain.
	*, one of the contigs is not assigned to Selenomonadales but to Firmicutes
