# Supplementary material for: Metagenomic Insights into the Carbohydrate-Active Enzymes Carried by the Microorganisms Adhering to Solid Digesta in the Rumen of Cows
Source: PLoS One. 2013 Nov 5;8(11):e78507. doi: 10.1371/journal.pone.0078507 (PMC3818352; doi:10.1371/journal.pone.0078507)
Supplement: Table S4 — Putative polysaccharide utilization loci (PUL) discovered in the rumen metagenome. * GenBank NR protein database. # Taxa assignment using MEGAN followed by PhyloPythiaS. The highlighted (red) PULs were the two Sus-like clusters described in the main text of the paper. (XLSX) [file pone.0078507.s005.xlsx]

## Sheet: Sheet1
	Table S4. Putative polysaccharide utilization loci (PUL) discovered in the rumen metagenome
	Contigs ID	PUL ID	Genes ID	Taxonomic assignment#	Signal Petide	Number of TMHs	NR* Description	Query-Pfam domains	CAZy Families
	1474_n_1484_cl	PUL1	gene_id 3670	Actinobacteria| Coriobacteriaceae		1	sugar-binding domain-containing protein
			gene_id 3671
			gene_id 3672		+	1	putative alpha-amylase	Alpha-amylase|Ricin_B_lectin	GH13|CBM26
			gene_id 3673		+	1	cell wall hydrolase/autolysin	n/a	CBM54
			gene_id 3674				transposase, mutator type
			gene_id 3675				insertion element hypothetical protein
			gene_id 3676				putative transposase
			gene_id 3677				Polysaccharide pyruvyl transferase
			gene_id 3678			14	MOP superfamily multidrug/oligosaccharidyl-lipid/polysaccharide flippase transporter
			gene_id 3679				nitroreductase
			gene_id 3680				glycosyl transferase CpsJ	Glycos_transf_2	GT2|GT4
			gene_id 3681				serine O-acetyltransferase
			gene_id 3682				family 2 glycosyl transferase	Glycos_transf_2	GT2
			gene_id 3683			7	O-antigen polymerase
			gene_id 3684				glycosyl transferase CpsJ	Glycos_transf_2	GT2
			gene_id 3685				capsular polysaccharide biosynthesis proteinCps4H	Glycos_transf_1	GT4
			gene_id 3686				Alpha-amylase
			gene_id 3687				hypothetical protein
	cl_10-cl	PUL2	gene_id 2019	Actinobacteria| Microbacteriaceae		1	cellobiohydrolase A	Glyco_hydro_6	GH6
			gene_id 2020
			gene_id 2021			1
			gene_id 2022				ketopantoate hydroxymethyltransferase
			gene_id 2023				pantoate/beta-alanine ligase
			gene_id 2024				coenzyme F420-dependent NADP oxidoreductase
			gene_id 2025			9	putative exporter
			gene_id 2026			3
			gene_id 2027				UTP-glucose-1-phosphate uridylyltransferase
			gene_id 2028				ATP-dependent transcriptional regulator, MalT-like, LuxR family
			gene_id 2029
			gene_id 2030			1
			gene_id 2031				HNH endonuclease
			gene_id 2032				UDP-glucose 6-dehydrogenase
			gene_id 2033			3	sugar transferase
			gene_id 2034				Integrase catalytic subunit
			gene_id 2035				Transposase
	cl_1528	PUL3	gene_id 2563	Actinobacteria| Coriobacteriaceae			alpha amylase catalytic subunit	Alpha-amylase	GH13
			gene_id 2564				oligo-1,6-glucosidase	Alpha-amylase	GH13
			gene_id 2565				alpha amylase catalytic subunit	Alpha-amylase	GH13
			gene_id 2566			10	PTS system, trehalose-specific IIBC subunit	PTS_EIIB|PTS_EIIC	GH32
			gene_id 2567				trehalose operon repressor
			gene_id 2568			1	transcriptional regulator containing cell envelope-related transcriptional attenuator domain
			gene_id 2569			2	capsular polysaccharide biosynthesis protein
			gene_id 2570				capsular exopolysaccharide family
	4	PUL4	gene_id 1395	Bacteria| Selenomonadales			formate--tetrahydrofolate ligase
			gene_id 1396				beta-galactosidase Bga2B	Glyco_hydro_2_N|Glyco_hydro_2|Glyco_hydro_2_C	GH2
			gene_id 1397				ISBma2, transposase
			gene_id 1398				beta-glucosidase	Glyco_hydro_3_C|Glyco_hydro_3	GH3
			gene_id 1399				oxidoreductase domain-containing protein
			gene_id 1400				periplasmic component of the Tol biopolymer transport system
			gene_id 1401		+	1	extracellular solute-binding protein
			gene_id 1402			6	binding-protein-dependent transport system inner membrane protein
			gene_id 1403			6	binding-protein-dependent transport system inner membrane protein
			gene_id 1404				peptide ABC transporter ATPase	ABC_tran|oligo_HPY	GT4
			gene_id 1405				ABC transporter-like protein	ABC_tran	GT4
			gene_id 1406				beta-glucosidase	Glyco_hydro_3|Glyco_hydro_3_C	GH3
			gene_id 1407
			gene_id 1408				possible xylan 1,4-beta-xylosidase	Glyco_hydro_3	GH3
			gene_id 1409				AraC family transcriptional regulator	n/a	GH39
			gene_id 1410				beta-mannosidase	Glyco_hydro_2	GH2
			gene_id 1411		+	1	modifier protein of major autolysin LytC
			gene_id 1412				Recombination protein MgsA
			gene_id 1413				transcriptional regulator, XRE family
			gene_id 1414				GCN5-like N-acetyltransferase
			gene_id 1415				cof family hydrolase
	12	PUL5	gene_id 1080	Bacteria| Selenomonadales		6	putative membrane protein
			gene_id 1081				beta-glucosidase A	Glyco_hydro_3_C|Glyco_hydro_3	GH3
			gene_id 1082				GCN5-related N-acetyltransferase
			gene_id 1083			1	hypothetical protein
			gene_id 1084			11	MATE efflux family protein
			gene_id 1097				DNA-binding response regulator VicR	Response_reg|Trans_reg_C	GT2
			gene_id 1098				integral membrane sensor signal transduction histidine kinase	HATPase_c	GT2
			gene_id 1099				transcriptional regulator, GntR family
			gene_id 1100				ABC-type multidrug transport system, ATPase component	ABC_tran	CE1
			gene_id 1101			6	conserved hypothetical protein
			gene_id 1102				s-layer domain-containing protein	n/a	PL11
			gene_id 1103				fructokinase-2	PfkB	GH32
			gene_id 1104				sucrose operon repressor ScrR
			gene_id 1105			2	binding-protein-dependent transport system inner membrane protein
	13	PUL6	gene_id 991	Bacteria| Selenomonadales	+	1	hypothetical protein
			gene_id 992				transposase like protein
			gene_id 993				iron chelate uptake ABC transporter	ABC_tran	GT4
			gene_id 994			9	ferric ion ABC transpoter (permease)
			gene_id 995		+	1	ABC transporter substrate-binding protein
			gene_id 996				transcriptional repressor RbsR
			gene_id 997				oxidoreductase domain-containing protein
			gene_id 998				periplasmic component of the Tol biopolymer transport system
			gene_id 999				putative alpha-mannosidase	Glyco_hydro_38|Alpha-mann_mid|Glyco_hydro_38C	GH38
			gene_id 1000				HTH transcriptional regulator TetR family protein
			gene_id 1001				predicted oxidoreductase, aryl-alcohol dehydrogenase like protein
			gene_id 1002		+		Fe-S protein
			gene_id 1003			8	permease
			gene_id 1004		+	1	Flavodoxins
			gene_id 1005			5	diguanylate cyclase (GGDEF) domain protein	GGDEF	GH53
			gene_id 1006				DNA polymerase IV
			gene_id 1007				metallophosphoesterase
			gene_id 1008				metallophosphoesterase
			gene_id 1009				Beta-lactamase class C and other penicillin binding proteins	Beta-lactamase	GH3
			gene_id 1010				anti-sigma factor antagonist
			gene_id 1011				HSP90 family molecular chaperone-like protein
			gene_id 1012				nitroreductase
			gene_id 1013				beta-glucosidase	Glyco_hydro_3_C|Glyco_hydro_3	GH3
			gene_id 1014				Alpha-galactosidase	n/a	GH27
			gene_id 1015				beta-galactosidase Bga2B	Glyco_hydro_2_N|Glyco_hydro_2|Glyco_hydro_2_C	GH2
			gene_id 1016				GNAT family acetyltransferase
	14	PUL7	gene_id 1358	Bacteria| Selenomonadales			sugar fermentation stimulation protein SfsA
			gene_id 1359				Zn-finger containing NTP pyrophosphohydrolase
			gene_id 1360				phosphoribulokinase/uridine kinase
			gene_id 1361		+	10	binding-protein-dependent transporters inner membrane component
			gene_id 1362			6	sugar ABC transporter permease
			gene_id 1363		+	1	sugar ABC superfamily ATP binding cassette transporter substrate-binding protein
			gene_id 1364
			gene_id 1365				beta-glucosidase A	Glyco_hydro_3_C|Glyco_hydro_3	GH3
			gene_id 1366				beta-lactamase	Beta-lactamase	GH3
			gene_id 1367				beta-glucosidase	Glyco_hydro_3|Glyco_hydro_3_C	GH3
			gene_id 1368			11	acyltransferase
	46	PUL8	gene_id 468	Bacteria| Selenomonadales			L-rhamnose isomerase
			gene_id 469				Sugar (pentulose and hexulose) kinases
			gene_id 470				beta-glucosidase-like glycosyl hydrolase	n/a	GH3
			gene_id 471				GCN5-related N-acetyltransferase
			gene_id 472				peptidase, S41 family
			gene_id 473				NUDIX hydrolase
			gene_id 474
			gene_id 475
			gene_id 476				histidine triad protein
			gene_id 477		+	8	teichoic acid/polysaccharide glycosyl transferase
			gene_id 478		+	1	dockerin type I
			gene_id 479			3	hypothetical protein
			gene_id 480				VTC domain protein
			gene_id 481			2
			gene_id 482		+	1	exopolysaccharide biosynthesis protein
	575	PUL9	gene_id 686	Bacteria| Selenomonadales		12	Na driven multidrug efflux pump
			gene_id 687
			gene_id 688				xylosidase/arabinosidase	Glyco_hydro_43	GH43
			gene_id 689
			gene_id 690			2	ABC1 family protein
			gene_id 691			6
	1450	PUL10	gene_id 457	Bacteria| Selenomonadales			response regulator with putative antiterminator output domain
			gene_id 458				4Fe-4S binding domain
			gene_id 459				hypothetical protein
			gene_id 460				putative cyclic nucleotide-binding domain protein
			gene_id 461				beta-glucosidase	Glyco_hydro_3_C|Glyco_hydro_3	GH3
			gene_id 462				GCN5-like N-acetyltransferase
			gene_id 463				putative transcriptional regulator, PucR family
	1500	PUL11	gene_id 1663	Bacteria| Selenomonadales	+	6	ABC transporter permease protein
			gene_id 1664			5	ABC transporter permease protein
			gene_id 1665				oligopeptide/dipeptide ABC transporter ATPase	ABC_tran|oligo_HPY	GT4
			gene_id 1666				ABC transporter-like protein	ABC_tran	GT4
			gene_id 1667				thermostable beta-glucosidase B	Glyco_hydro_3|Glyco_hydro_3_C	GH3
			gene_id 1668
			gene_id 1669				possible xylan 1,4-beta-xylosidase	n/a	GH3
	1578	PUL12	gene_id 1535	Bacteria| Coriobacteriaceae			hypothetical protein	n/a	GH39
			gene_id 1536		+	1	hypothetical protein	n/a	GH106
			gene_id 1537				GTP-binding protein TypA
			gene_id 1538		+	1	Peptidoglycan-binding domain 1 protein	PG_binding_1|PG_binding_1	CBM50
			gene_id 1539				FMN-dependent alpha-hydroxy acid dehydrogenase
			gene_id 1540				putative exopolysaccharide biosynthesis protein
			gene_id 1541				beta-mannosidase	Glyco_hydro_2	GH2
			gene_id 1542			5	ABC-type multidrug transport system, ATPase and permease component	ABC_membrane|ABC_tran	GT4
			gene_id 1543				transcriptional regulator, PadR family
			gene_id 1544				putative secreted protein
	1604	PUL13	gene_id 1603	Bacteria| Selenomonadales		2	CDP-alcohol phosphatidyltransferase superfamily
			gene_id 1604				AraC family transcriptional regulator	n/a	GH39
			gene_id 1605				beta-glucosidase	Glyco_hydro_3|Glyco_hydro_3_C	GH3
			gene_id 1606			12	putative transporter
			gene_id 1607				lipase/esterase	DUF2424|Abhydrolase_3	CE10
			gene_id 1608				putative alfa-L-rhamnosidase	Bac_rhamnosid_N|Bac_rhamnosid	GH78
			gene_id 1609				Sugar (pentulose and hexulose) kinases
			gene_id 1610				putative L-arabinose isomerase
			gene_id 1611				rhamnulose-1-phosphate aldolase
			gene_id 1612				FMN-dependent alpha-hydroxyacid oxidizing protein
			gene_id 1613			16	RND family transporter
			gene_id 1614			13	C4-dicarboxylate anaerobic carrier
			gene_id 1615			2	phospholipid/glycerol acyltransferase
			gene_id 1616				phosphoenolpyruvate-protein phosphotransferase
			gene_id 1617				phosphocarrier protein HPr
			gene_id 1618			7	PTS system, sucrose-specific, EIIBCA component	PTS_EIIC|PTS_EIIA_1	GH32
	1767	PUL14	gene_id 169	Bacteria| Selenomonadales			Acyl-coenzyme A synthetases/AMP-(fatty) acid ligases	Cupin_2|AMP-binding	GH4
			gene_id 170				endo-1,4-beta-xylanase	Glyco_hydro_10	GH10
			gene_id 171				Predicted esterase	Esterase	CE1
			gene_id 172
			gene_id 173				ImpB/MucB/SamB family protein
			gene_id 174				toxin-antitoxin system, antitoxin component, Xre family
			gene_id 175				dehydrogenase	GFO_IDH_MocA|GFO_IDH_MocA_C	GH109
			gene_id 176				dehydrogenase
			gene_id 177				oxidoreductase domain protein	GFO_IDH_MocA|GFO_IDH_MocA_C	GT4
			gene_id 178				AraC family transcriptional regulator	n/a	GH39
			gene_id 179		+	1	sugar ABC transporter substrate-binding protein
			gene_id 180			6	ABC-type sugar transport system, permease component
			gene_id 181			6	ABC-type transporter, integral membrane subunit
			gene_id 182		+		putative transglutaminase/protease	Transglut_core	CBM37
			gene_id 183				xylose isomerase domain-containing protein
	1532b	PUL15	gene_id 31	Bacteria| Selenomonadales			transcriptional regulator
			gene_id 32		+		phosphopentomutase
			gene_id 33				DEAD/DEAH box helicase	DEAD|Helicase_C	CE11
			gene_id 34				Beta-glucosidase	Glyco_hydro_3_C|Glyco_hydro_3	GH3
	cl_1738	PUL16	gene_id 2803	Bacteria| Coriobacteriaceae	+	2	GTP-binding protein
			gene_id 2804			1	xylanase/chitin deacetylase	Polysacc_deac_1	CE4
			gene_id 2805				NUDIX hydrolase
			gene_id 2806
			gene_id 2807			1	hypothetical protein
			gene_id 2808			5	ABC transporter-like protein	Peptidase_C39|ABC_membrane|ABC_tran	GT4
			gene_id 2809			5	ABC transporter-like protein	ABC_tran	GT4
			gene_id 2810			5
			gene_id 2811
			gene_id 2812			7	putative phosphoprotein phosphatase
			gene_id 2813				anti-sigma-factor antagonist
			gene_id 2814				ECF subfamily RNA polymerase sigma-24 factor
			gene_id 2815				Phosphoglycerate dehydrogenase and related dehydrogenases
			gene_id 2816				6-phospho-beta-glucosidase	Glyco_hydro_1	GH1
			gene_id 2817				flavin reductase domain protein FMN-binding
	1529	PUL17	gene_id 912	Bacteroidetes/Chlorobi|Prevotella	+	1	glycosyl hydrolase family 25	Glyco_hydro_25	GH25
			gene_id 913				ribonuclease H
			gene_id 914				mannose-1-phosphate guanylyltransferase	NTP_transferase	GT4
			gene_id 915				histidine triad domain protein
			gene_id 916				transcription elongation factor GreA family protein
			gene_id 917				guanine deaminase
			gene_id 918		+		hypothetical protein
			gene_id 919
			gene_id 920				PKD domain protein	PKD	CBM6
			gene_id 921			1	glycoside hydrolase family 42	Glyco_hydro_42	GH35
			gene_id 922		+		WD40 domain-containing protein	n/a	PL22
			gene_id 923				glycosyl hydrolase, family 88	Glyco_hydro_88	GH105
			gene_id 924				hypothetical protein
			gene_id 925		+		beta-glucosidase	Glyco_hydro_3|Glyco_hydro_3_C	GH3
			gene_id 926		+		cellulase	Cellulase	GH5
			gene_id 927		+		putative polygalacturonase
			gene_id 928		+		RagB/SusD domain protein
			gene_id 929		+		TonB-dependent receptor plug domain protein
			gene_id 930		+		SusD family protein
			gene_id 931				TonB-dependent receptor plug domain protein
	1514	PUL18	gene_id 1379	Bacteroidetes/Chlorobi|Dehalococcoidetes			short chain dehydrogenase
			gene_id 1380		+		alpha-L-rhamnosidase	Bac_rhamnosid_N|Bac_rhamnosid	GH78
			gene_id 1381		+		inosine/uridine-preferring nucleoside hydrolase
			gene_id 1382		+		feruloyl esterase
			gene_id 1383		+		beta-D-(1,4)-xylosidase	Glyco_hydro_30	GH30
			gene_id 1384				secreted protein	DUF1593	CBM2|CBM57
			gene_id 1385		+		lipase
			gene_id 1386				TonB-dependent receptor
			gene_id 1387		+		beta-glucosidase	Glyco_hydro_3|Glyco_hydro_3_C	GH3
			gene_id 1388		+		alpha-L-rhamnosidase	Bac_rhamnosid	GH78
			gene_id 1389		+		putative esterase, PHB depolymerase
			gene_id 1390		+		glycoside hydrolase family 2	n/a	GH106
			gene_id 1391				NADH:flavin oxidoreductase/NADH oxidase
			gene_id 1392		+	1	metallo-beta-lactamase domain-containing protein
			gene_id 1393		+		carboxylesterase type b	COesterase|Abhydrolase_3	CE10
			gene_id 1394				glycoside hydrolase family 2	n/a	GH106
	196	PUL19	gene_id 1556	Bacteroidetes/Chlorobi|Prevotella		10	acyltransferase family protein
			gene_id 1557		+		cardiolipin synthetase
			gene_id 1558		+	2	DNA-binding sensor histidine kinase/response regulator
			gene_id 1559				putative arabinose 5-phosphate isomerase
			gene_id 1560				3-deoxy-8-phosphooctulonate synthase
			gene_id 1561		+		conserved hypothetical protein
			gene_id 1562				esterase	Esterase	CE6|CBM48|CE1
			gene_id 1563			10	mechanosensitive ion channel family protein
			gene_id 1564				conserved hypothetical protein
			gene_id 1565		+		mannan endo-1,4-beta-mannosidase	n/a	GH5
			gene_id 1566		+		cellulase	Cellulase	GH5
			gene_id 1567				bifunctional mannanase-xyloglucanase	Glyco_hydro_26	GH26
			gene_id 1568				putative polygalacturonase
			gene_id 1569				hypothetical protein
			gene_id 1570				RagB/SusD domain-containing protein
			gene_id 1571				TonB-dependent receptor, plug
	39	PUL20	gene_id 1774	Bacteroidetes/Chlorobi|Bacteria			RNA polymerase sigma-70 factor
			gene_id 1775		+	1
			gene_id 1776			1	ErfK/YbiS/YcfS/YnhG family protein	YkuD	CBM50
			gene_id 1777		+		hypothetical protein	n/a	CE12|CE8
			gene_id 1778		+		dipeptidyl-peptidase VI	NLPC_P60	CBM50
			gene_id 1779		+		esterase	Esterase	CBM48|CE1
			gene_id 1780		+		acetyl xylan esterase	n/a	CE15
			gene_id 1781		+		beta-glucuronidase	Glyco_hydro_2_N	GH2
			gene_id 1782		+		glycosyl hydrolase family 109 protein 1	GFO_IDH_MocA	GH109
			gene_id 1783				Phosphotransferase enzyme family.
	cl_1493	PUL21	gene_id 2478	Bacteroidetes/Chlorobi|Coriobacteriaceae		5	cation diffusion facilitator family transporter
			gene_id 2479				transcriptional regulator, XRE family
			gene_id 2480				alanyl-tRNA synthetase	n/a	GH13
			gene_id 2481			1	cellulase	Cellulase	GH5
			gene_id 2482		+	1	TonB-dependent receptor plug domain protein
	cl_1748	PUL22	gene_id 2830	Bacteroidetes/Chlorobi|Prevotella	+		acetylxylan esterase	n/a	GH31
			gene_id 2831				acetylxylan esterase	Glyco_hydro_31	GH31
			gene_id 2832				acetylxylan esterase	Glyco_hydro_31	GH31
			gene_id 2833				transposase IS66
			gene_id 2834				transposase IS66
			gene_id 2835				IS66 Orf2 family protein
			gene_id 2836				transposase
			gene_id 2837		+		isoamylase domain/esterase family protein	Esterase	CE1
			gene_id 2838				glucan 1,4-beta-glucosidase	Glyco_hydro_3_C	GH3
			gene_id 2839		+		glucan 1,4-beta-glucosidase	Glyco_hydro_3	GH3
			gene_id 2840		+		isoamylase domain/esterase family protein	Esterase	CE1
			gene_id 2841		+		family 43 glycosyl hydrolase	Glyco_hydro_43	GH43
			gene_id 2842		+	1	putative secreted protein	CotH	CBM57
			gene_id 2843				xylose isomerase
			gene_id 2844				xylulokinase
	11	PUL23	gene_id 1755	Firmicutes|Selenomonadales		10	MATE efflux family protein
			gene_id 1756			1
			gene_id 1757				beta-glucosidase	Glyco_hydro_3_C|Glyco_hydro_3	GH3
			gene_id 1758				FMN-dependent alpha-hydroxy acid dehydrogenase
			gene_id 1759				xylose isomerase domain-containing protein
			gene_id 1760			7	ste24 endopeptidase
			gene_id 1761			10	Na+ driven multidrug efflux pump
			gene_id 1762			1	Phosphoesterase
			gene_id 1763				pyridoxamine 5'-phosphate oxidase-related, FMN-binding protein
	15	PUL24	gene_id 190	Firmicutes|Selenomonadales			cellulase (glycosyl hydrolase family 5)	Cellulase	GH5
			gene_id 191				XRE family transcriptional regulator
			gene_id 192				Flavodoxin
			gene_id 193			1	DNA mismatch repair protein MutS domain protein
			gene_id 194		+		alpha-N-arabinofuranosidase	Glyco_hydro_43	CBM6|GH43|CBM22
			gene_id 195				Xylan 1,4-beta-xylosidase	Glyco_hydro_43	GH43
			gene_id 196			1
			gene_id 197				Dinucleotide-utilizing enzymes involved in molybdopterin and thiamine biosynthesis family 1
			gene_id 198				GH9 beta-1,3(4)-glucanase	Glyco_hydro_9	GH9
			gene_id 199				family 10 endo-beta-1,4-xylanase	Glyco_hydro_10	GH10
			gene_id 200			10	MatE efflux family protein
			gene_id 201			5	ABC transporter ATP-binding protein/permease	ABC_membrane|ABC_tran	GT4
			gene_id 202			5	ABC transporter ATP-binding protein/permease	ABC_membrane	GT4
			gene_id 203				putative NADH-dependent butanol dehydrogenase A
			gene_id 204				aldo/keto reductase
			gene_id 205			6	ABC transporter ATP-binding protein/permease	ABC_membrane|ABC_tran	GT4
			gene_id 206				transcriptional regulator, MerR family
			gene_id 207				beta-lactamase fold-like Zn-dependent hydrolase
			gene_id 208			3	branched-chain amino acid transporter
			gene_id 209			5	branched-chain amino acid transport protein AzlC
			gene_id 210			5	hypothetical protein
			gene_id 211				endo-1,4-beta-xylanase	Glyco_hydro_10	GH10
			gene_id 212				acetyl esterase family enzyme	n/a	CE10
			gene_id 213				FMN reductase, NADPH-dependent
			gene_id 214				alfa-L-rhamnosidase	Bac_rhamnosid_N|Bac_rhamnosid	GH78
			gene_id 215				beta-glucosidase Bgl3C	Glyco_hydro_3_C|Glyco_hydro_3	GH3
	16	PUL25	gene_id 322	Firmicutes|Selenomonadales			Beta-glucosidase-related glycosidases	Glyco_hydro_3_C	GH3
			gene_id 323		+	14	drug resistance transporter YcnB
			gene_id 324				hypothetical protein
			gene_id 325
			gene_id 326			11	putative transporter
			gene_id 327				transcriptional regulator, AraC family	n/a	GH39
			gene_id 328				acetyl esterase family enzyme	n/a	CE10
			gene_id 329				carboxylesterase	COesterase	CE10
			gene_id 330				zn-dependent hydrolase including glyoxylase-like protein
			gene_id 331				carboxylesterase type B	COesterase|Abhydrolase_3	CE10
			gene_id 332		+	1	family 1 extracellular solute-binding protein
			gene_id 333			6	binding-protein-dependent transport systems inner membrane component
			gene_id 334			6	putative ABC transporter, permease protein
			gene_id 335			2	signal transduction histidine kinase LytS
			gene_id 336				two component AraC family transcriptional regulator	Response_reg	GH39
			gene_id 337		+		extracellular solute-binding protein family 1
			gene_id 338		+
			gene_id 339			5	hypothetical protein
			gene_id 340				alpha-L-rhamnosidase	Bac_rhamnosid	GH78
			gene_id 341
			gene_id 342				esterase/lipase	COesterase|Peptidase_S9|Abhydrolase_3	CBM32
			gene_id 343				Beta-galactosidase/beta-glucuronidase	Glyco_hydro_2_N|Glyco_hydro_2|Glyco_hydro_2_C	GH2
			gene_id 344				transcriptional regulator, TetR family
			gene_id 345				Beta-glucosidase-related glycosidases	Glyco_hydro_3|Glyco_hydro_3_C	GH3
			gene_id 346				Beta-glucuronidase	Glyco_hydro_2_N|Glyco_hydro_2_C	GH2
	21	PUL26	gene_id 1223	Firmicutes|Selenomonadales			ABC transporter ATP-binding protein	ABC_tran	GT4
			gene_id 1224			8	hypothetical protein
			gene_id 1225				arabinogalactan endo-1,4-beta-galactosidase	GGDEF	GH53
			gene_id 1226				D-isomer specific 2-hydroxyacid dehydrogenase, NAD-binding
			gene_id 1227		+		Hemolysin-type calcium-binding region
			gene_id 1228				GGDEF domain protein (selenocysteine protein)	n/a	CBM9
			gene_id 1237				Aldose 1-epimerase	Aldose_epim	GH43
			gene_id 1238				transcriptional regulator NrdR
			gene_id 1239				xylulokinase
			gene_id 1240				collagen adhesin
	27	PUL27	gene_id 960	Firmicutes|Selenomonadales		1	RND family efflux transporter MFP subunit
			gene_id 961				ABC transporter family protein	ABC_tran	GT4
			gene_id 962			4	permease family protein
			gene_id 963		+	1
			gene_id 964			6	sensory box/GGDEF family protein
			gene_id 965				3-deoxy-7-phosphoheptulonate synthase
			gene_id 966				prephenate dehydrogenase
			gene_id 967				chorismate mutase/prephenate dehydratase
			gene_id 968				cellulase (glycosyl hydrolase family 5)	Cellulase	GH5
			gene_id 969		+	1	alpha-N-arabinofuranosidase	Glyco_hydro_43	CBM6|GH43|CBM22
			gene_id 970				xylan 1,4-beta-xylosidase	Glyco_hydro_43	GH43
			gene_id 971				Dinucleotide-utilizing enzymes involved in molybdopterin and thiamine biosynthesis family 1
			gene_id 972				GH9 beta-1,3(4)-glucanase	Glyco_hydro_9	GH9
			gene_id 973				family 10 endo-beta-1,4-xylanase	Glyco_hydro_10	GH10
			gene_id 974			5	ABC transporter ATP-binding protein/permease	ABC_membrane|ABC_tran	GT4
			gene_id 975			5	ABC transporter ATP-binding protein	ABC_membrane	GT4
			gene_id 976				putative NADH-dependent butanol dehydrogenase A
			gene_id 977				aldo/keto reductase
			gene_id 978				xylose isomerase domain-containing protein
			gene_id 979				transcriptional regulator, MerR family
	52	PUL28	gene_id 1421	Firmicutes|Selenomonadales			AraC family transcriptional regulator
			gene_id 1422				TIGR00299 family protein
			gene_id 1423				transcriptional regulator, MerR family
			gene_id 1424				xylose isomerase domain-containing protein
			gene_id 1425				aldo/keto reductase
			gene_id 1426				putative NADH-dependent butanol dehydrogenase A
			gene_id 1427			5	ABC transporter ATP-binding protein
			gene_id 1428			5	ABC transporter	ABC_membrane|ABC_tran	GT4
			gene_id 1429				family 10 endo-beta-1,4-xylanase	Glyco_hydro_10	GH10
			gene_id 1430				GH9 beta-1,3(4)-glucanase	Glyco_hydro_9	GH9
			gene_id 1431			1	possible WD repeat-containing protein
			gene_id 1432				Dinucleotide-utilizing enzymes involved in molybdopterin and thiamine biosynthesis family 1
			gene_id 1433				Xylan 1,4-beta-xylosidase	Glyco_hydro_43	GH43
			gene_id 1434		+		xylosidase/arabinofuranosidase	Glyco_hydro_43	CBM6|GH43|CBM22
			gene_id 1435				cellulase (glycosyl hydrolase family 5)	Cellulase	GH5
			gene_id 1436				prephenate dehydrogenase
			gene_id 1437				3-deoxy-7-phosphoheptulonate synthase
			gene_id 1438			2	sensor histidine kinase
			gene_id 1439				two component transcriptional regulator, winged helix family
			gene_id 1440			1
			gene_id 1441			3	export abc transporter permease protein
	54	PUL29	gene_id 1470	Firmicutes|Selenomonadales			pilin isopeptide linkage domain protein
			gene_id 1471				Cna protein B-type domain protein
			gene_id 1472		+		endo-1,4-beta-xylanase	Glyco_hydro_10	GH10
			gene_id 1473				xylulokinase
			gene_id 1474				transcriptional regulator NrdR
			gene_id 1475				Aldose 1-epimerase	Aldose_epim	GH43
	87	PUL30	gene_id 1526	Firmicutes|Selenomonadales			RpiR family transcriptional regulator
			gene_id 1527				NAD(FAD)-utilizing dehydrogenase
			gene_id 1528				exonuclease
			gene_id 1529				phosphoribulokinase/uridine kinase
			gene_id 1530		+		endoxylanase	Glyco_hydro_10	CBM2|GH10
			gene_id 1531				ISBma2, transposase
			gene_id 1532				fibronectin-binding A domain-containing protein
			gene_id 1533			5	putative membrane protein
	99	PUL31	gene_id 783	Firmicutes|Coriobacteriaceae		12	MATE efflux family protein
			gene_id 784				peptidase M15D, VanX D-ala-D-ala dipeptidase	Peptidase_M15	GH3
			gene_id 785		+
			gene_id 786				D-amino acid aminotransferase
			gene_id 787			8	binding-protein-dependent transport systems inner membrane component
			gene_id 788			6	binding-protein-dependent transport systems inner membrane component
			gene_id 789		+	1	extracellular solute-binding protein family 1
			gene_id 790				beta-N-acetylhexosaminidase	Glyco_hydro_20	GH20
			gene_id 791			10	major facilitator family transporter
			gene_id 792				methylated-DNA/protein-cysteinemethyltransferase
			gene_id 793
			gene_id 794			1	family 1 extracellular solute-binding protein
			gene_id 795			5	CUT1 family carbohydrate ABC transporter membrane protein 1
			gene_id 796			6	CUT1 family carbohydrate ABC transporter membrane protein 2
			gene_id 797				putative sulfatase	Sulfatase	GH78
			gene_id 798				beta-glucosidase Bgl3B	Glyco_hydro_3_C|Glyco_hydro_3	GH3
			gene_id 799
			gene_id 800				conserved hypothetical protein
			gene_id 801			1	family 1 extracellular solute-binding protein
			gene_id 802				phosphoglucomutase/phosphomannomutase alpha/beta/alpha domain I
			gene_id 803			8	Na+/serine symporter	SDF	GT49
			gene_id 804				serine dehydratase alpha chain
			gene_id 805			8	metal cation transporter, zinc (Zn2+)-iron (Fe2+) permease (ZIP) family protein
			gene_id 806				acetyltransferase, GNAT family
			gene_id 807				alpha-N-arabinofuranosidase	Alpha-L-AF_C	GH51
	140	PUL32	gene_id 124	Firmicutes|Selenomonadales			beta-glucosidase	Glyco_hydro_3|Glyco_hydro_3_C	GH3
			gene_id 125				beta-galactosidase	Glyco_hydro_1	GH1
			gene_id 126			12	Na+-driven multidrug efflux pump NorM
			gene_id 127			4	Predicted integral membrane protein
			gene_id 128				putative endo-1,4-beta-xylanase	Glyco_hydro_43	GH43|CBM32
			gene_id 129				hypothetical protein
			gene_id 130		+	1	family 1 extracellular solute-binding protein
			gene_id 131			6	CUT1 family carbohydrate ABC transporter membrane protein 1
			gene_id 132			6	putative ABC transporter, permease protein
			gene_id 133			2	signal transduction histidine kinase, LytS
			gene_id 134				AraC family two component transcriptional regulator	Response_reg	GH39
			gene_id 135		+	1
			gene_id 136				glycoside hydrolase family 28	n/a	GH43
			gene_id 137				alpha-L-rhamnosidase domain-containing protein
			gene_id 138				xylosidase	Glyco_hydro_3|Glyco_hydro_3_C	GH3
			gene_id 139				alfa-L-rhamnosidase	Bac_rhamnosid_N|Bac_rhamnosid	GH78
			gene_id 140				beta-galactosidase Bga2B	Glyco_hydro_2_N|Glyco_hydro_2_C	GH2
			gene_id 141				putative beta-galactosidase	Glyco_hydro_2_N|Glyco_hydro_2_C|Abhydrolase_3|Peptidase_S9	GH2
			gene_id 142				Lysophospholipase L1 and related esterases	Lipase_GDSL	GH29
			gene_id 143				esterase/lipase	Peptidase_S9|Abhydrolase_3	CBM32
			gene_id 144				glyoxalase family protein
			gene_id 145				short-chain dehydrogenase/reductase SDR
			gene_id 146				transcriptional regulator, AraC family
			gene_id 147				hypothetical protein
			gene_id 148				L-fucose isomerase domain-containing protein
			gene_id 149				xylose kinase
			gene_id 150				fructose-1,6-bisphosphate aldolase, class II
			gene_id 151		+		putative transcriptional regulator, LacI family
			gene_id 152				putative L-fucose isomerase
			gene_id 153				hypothetical protein
			gene_id 154				transketolase
			gene_id 155				Carbohydrate kinase, FGGY-like protein
	178	PUL33	gene_id 1619	Firmicutes|Selenomonadales			Ig domain protein group 2 domain protein
			gene_id 1620			2	protein serine/threonine phosphatase
			gene_id 1621				GCN5-related N-acetyltransferase
			gene_id 1622			1	Phenylalanine racemase	AMP-binding|Condensation|AMP-binding|PP-binding|Condensation|Condensation|AMP-binding|Condensation	GH4
			gene_id 1623			12	MATE efflux family protein
			gene_id 1624				Beta-glucosidase	Glyco_hydro_3_C|Glyco_hydro_3	GH3
			gene_id 1625		+	1	surface protein pspA precursor	n/a	GH73
			gene_id 1626				putative transposase
			gene_id 1627		+	4	ABC-type amino acid transport/signal transduction system
			gene_id 1628				ABC transporter	ABC_tran	GT4
			gene_id 1629				5'-Methylthioadenosine/S-adenosylhomocysteine nucleosidase
			gene_id 1630				basic membrane lipoprotein
	203	PUL34	gene_id 1263	Firmicutes|Selenomonadales			cellulase	Cellulase	GH5
			gene_id 1264				DNA integrase
			gene_id 1265				ArsR family transcription regulator
	248	PUL35	gene_id 897	Firmicutes|Selenomonadales			CTP synthase
			gene_id 898				AraC family transcriptional regulator	n/a	GH39
			gene_id 899			10	sugar transporter
			gene_id 900				Beta-galactosidase/beta-glucuronidase	Glyco_hydro_2_N|Glyco_hydro_2_C	GH2
			gene_id 901				Xylose isomerase-like TIM barrel.
			gene_id 902				alpha-L-rhamnosidase Rha78A	Bac_rhamnosid_N|Bac_rhamnosid	GH78
			gene_id 903				putative endo-1,4-beta-xylanase	Glyco_hydro_43|F5_F8_type_C	GH43|CBM32
			gene_id 904				beta-glucosidase A	Glyco_hydro_1|Glyco_hydro_1	GH1
			gene_id 905			6	putative transporter
	783	PUL36	gene_id 1064	Firmicutes|Selenomonadales			diguanylate cyclase (GGDEF) domain protein	GGDEF	GH53
			gene_id 1065		+	2	B-1,4-endoglucanase	Cellulase	GH5
			gene_id 1066				UDP-galactose 4-epimerase	RmlD_sub_bind|3Beta_HSD	GT2
			gene_id 1067			10	sulphate transporter
			gene_id 1068			12	sucrose transport protein
			gene_id 1069				Xylose isomerase domain-containing protein TIM barrel
			gene_id 1070				aldo/keto reductase
			gene_id 1071			2	group 2 family glycosyl transferase protein	Glycos_transf_2	GT2
			gene_id 1072			2	glycosyl transferase family 2	n/a	GT2
			gene_id 1073				fumarate reductase/succinate dehydrogenase flavoprotein domain protein
	1552	PUL37	gene_id 1448	Firmicutes|Coriobacteriaceae		10	MATE efflux family protein
			gene_id 1449				Fructose-2,6-bisphosphatase
			gene_id 1450				Formate-tetrahydrofolate ligase
			gene_id 1451				NAD dependent epimerase/dehydratase
			gene_id 1452				pyridoxal-phosphate dependent TrpB-like enzyme
			gene_id 1453			2	diguanylate cyclase	HAMP|GGDEF	GH53
			gene_id 1454			6	mate efflux family protein
			gene_id 1455			1	mate efflux family protein
			gene_id 1456		+		xylanase	Glyco_hydro_10|DUF1083	CBM9|GH10
			gene_id 1457				exopolyphosphatase-like protein
			gene_id 1458			1	phosphoesterase
			gene_id 1459			12	Predicted membrane protein
			gene_id 1460			3	hypothetical protein
			gene_id 1461		+
			gene_id 1462				Radical SAM domain protein	Radical_SAM	GT2
			gene_id 1463		+	1
			gene_id 1464				family 10 endo-beta-1,4-xylanase	Glyco_hydro_10	GH10
			gene_id 1465				arabinogalactan endo-1,4-beta-galactosidase	GGDEF	GH53
			gene_id 1466			12	Citrate transporter
			gene_id 1467				glycosyl transferase family 2	n/a	GT2
	1753	PUL38	gene_id 1307	Firmicutes|Selenomonadales		5	ABC-type multidrug transport system, ATPase and permease components
			gene_id 1308			5	ABC transporter ATP-binding protein
			gene_id 1309				putative NADH-dependent butanol dehydrogenase A
			gene_id 1310				oxidoreductase
			gene_id 1311			6	ABC transporter ATP-binding protein/permease	ABC_membrane|ABC_tran	GT4
			gene_id 1312				transcriptional regulator, MerR family
			gene_id 1313			5	Protein of unknown function (DUF1393).
			gene_id 1314				endo-1,4-beta-xylanase	Glyco_hydro_10	GH10
			gene_id 1315				FMN reductase, NADPH-dependent
			gene_id 1316				lactoylglutathione lyase
			gene_id 1317				beta-glucosidase A	Glyco_hydro_3_C|Glyco_hydro_3	GH3
			gene_id 1318				oxidoreductase, aldo/keto reductase family protein
			gene_id 1319				peptide-methionine (S)-S-oxide reductase
			gene_id 1320				low specificity L-threonine aldolase
			gene_id 1321				esterase
			gene_id 1322				TIGR00299 family protein
			gene_id 1323				HAD-superfamily hydrolase
			gene_id 1324				GCN5-related N-acetyltransferase
			gene_id 1325				glutamyl-tRNA(Gln) and/or aspartyl-tRNA(Asn) amidotransferase, C subunit
			gene_id 1326				histidine triad (HIT) protein
			gene_id 1327				DNA-binding helix-turn-helix protein
			gene_id 1328			12	major facilitator transporter
			gene_id 1329				beta-lactamase domaiN-containing protein
			gene_id 1330				Predicted DNA alkylation repair enzyme
			gene_id 1331				AraC family transcriptional regulator	AraC_E_bind	GH39
			gene_id 1332				sugar fermentation stimulation protein SfsA
			gene_id 1333				hypothetical protein	DUF2804	GH2
	1756	PUL39	gene_id 347	Firmicutes|Selenomonadales			ribose transport system permease protein rbsC
			gene_id 348				putative L-fucose isomerase
			gene_id 349				transketolase, N- subunit
			gene_id 350				transketolase
			gene_id 351				Carbohydrate kinase, FGGY-like protein
			gene_id 352				putative L-fucose mutarotase
			gene_id 353				alpha-L-fucosidase	Alpha_L_fucos	GH29
			gene_id 354				ATP-dependent RNA helicase SUV3
			gene_id 355			6
			gene_id 356				Alcohol acetyltransferase
			gene_id 357				amylosucrase	Alpha-amylase	GH13
			gene_id 358				AMP-dependent synthetase and ligase
			gene_id 359				tRNA uridine 5-carboxymethylaminomethyl modification enzyme GidA
			gene_id 360		+	1	transglutaminase domain-containing protein	Big_2	GH95
			gene_id 361				hypothetical protein
			gene_id 362				glutamine-tRNA ligase
			gene_id 363				glutamyl-tRNA synthetase
			gene_id 364			1	sensory box sensor histidine kinase/response regulator	HisKA|HATPase_c|Response_reg|Response_reg	GT2
			gene_id 365
			gene_id 366				Signal transduction histidine kinase	HATPase_c|Response_reg	GT2
			gene_id 367		+		sugar ABC transporter substrate-binding protein
			gene_id 368			2	putative hybrid sensory kinase	HATPase_c|Response_reg|Response_reg	GT2
			gene_id 369				Hpt domain-containing protein
			gene_id 370				putative sensory box/GGDEF domain/EAL domain protein	GGDEF|EAL|GGDEF	GT26
			gene_id 371
	1757	PUL40	gene_id 1631	Firmicutes|Selenomonadales			NlpC/P60 family protein	n/a	GH25
			gene_id 1632			10	putative acyltransferase
			gene_id 1633				aconitase A
			gene_id 1634				arabinogalactan endo-1,4-beta-galactosidase	GGDEF	GH53
			gene_id 1635			3
			gene_id 1636				polyphosphate:AMP phosphotransferase
			gene_id 1637			3	cardiolipin synthetase
			gene_id 1638			3	diguanylate cyclase/phosphodiesterase
			gene_id 1639				group 1 glycosyl transferase	Glycos_transf_1	GT4
			gene_id 1640				beta-galactosidase	Glyco_hydro_1	GH1
	1758	PUL41	gene_id 1133	Firmicutes|Coriobacteriaceae			SpoIID/LytB domain-containing protein	n/a	GH73
			gene_id 1134			1	cellulose 1,4-beta-cellobiosidase	CelD_N|Glyco_hydro_9	GH9|CBM4
			gene_id 1135				acid phosphatase SurE
			gene_id 1136		+		5'-nucleotidase/2' 3'-cyclic phosphodiesterase and related esterases-like protein	n/a	CBM50
			gene_id 1137				regulatory protein VanR	Response_reg|Trans_reg_C	GT2
			gene_id 1138			6	sensor histidine kinase	HisKA|HATPase_c	GT2
			gene_id 1139
			gene_id 1140		+		surface antigen BspA	n/a	CBM37
			gene_id 1141		+
			gene_id 1142			2	histidine kinase
			gene_id 1143				two component transcriptional regulator, winged helix family protein	Response_reg|Trans_reg_C	GT2
	1759	PUL42	gene_id 235	Firmicutes|Coriobacteriaceae			prolyl-tRNA synthetase
			gene_id 236		+		surface antigen BspA-like	Transglut_core	CBM37
			gene_id 237				ABC transporter-like protein	ABC_tran	GT4
			gene_id 238			8	efflux ABC transporter, permease protein
			gene_id 239				transcriptional regulator, AraC family	n/a	GH39
			gene_id 240				beta-glucosidase	Glyco_hydro_3_C	GH3
			gene_id 241				beta-glucosidase	Glyco_hydro_3	GH3
			gene_id 242			1	hypothetical protein
	1831	PUL43	gene_id 519	Firmicutes|Selenomonadales			methyltransferase, YaeB family
			gene_id 520				chitobiose phosphorylase	CBM_X|Glyco_transf_36|GT36_AF	GH94
			gene_id 521				peptidase M29 aminopeptidase II
			gene_id 522			1	cellulase	Cellulase	GH5
			gene_id 523		+	1	endo-1,4-beta-xylanase	Glyco_hydro_10	GH10
			gene_id 524		+		sugar ABC transporter substrate-binding protein
			gene_id 525			6	sugar ABC transporter permease
			gene_id 526			6	sugar ABC transporter permease
			gene_id 527			1	hypothetical protein
			gene_id 528			5	NHL repeat containing protein
			gene_id 529		+	2	NHL repeat-containing protein
			gene_id 530			5	putative ABC-type sugar transport system, permease component
			gene_id 531			7	putative ABC-type sugar transport system, permease component
			gene_id 532				sugar ABC transporter substrate-binding protein
	1468_n_1482_cl	PUL44	gene_id 3718	Firmicutes|Selenomonadales			iron-containing alcohol dehydrogenase
			gene_id 3719				putative NADH-dependent butanol dehydrogenase A
			gene_id 3720			2	ABC transporter ATP-binding protein/permease
			gene_id 3721			10	MATE efflux family protein
			gene_id 3722				xylanase	Glyco_hydro_10	GH10
			gene_id 3723				glycoside hydrolase family 9	Glyco_hydro_9	GH9
			gene_id 3724			1	glycoside hydrolase family 9	Glyco_hydro_9	GH9
			gene_id 3725
			gene_id 3726				DNA-binding helix-turn-helix protein
			gene_id 3727				ThiF family protein
			gene_id 3728				Xylan 1,4-beta-xylosidase	Glyco_hydro_43	GH43
			gene_id 3729				alpha-N-arabinofuranosidase	Glyco_hydro_43	CBM6|GH43|CBM22
			gene_id 3730				alpha-N-arabinofuranosidase	n/a	CBM6|GH43|CBM22
			gene_id 3731				hypothetical protein
			gene_id 3732				antibiotic biosynthesis monooxygenase
			gene_id 3733				dihydrouridine synthase family protein
			gene_id 3734				RNA polymerase, sigma-24 subunit, ECF subfamily
			gene_id 3735			4	anti-YlaC sigma factor
			gene_id 3736				cellodextrinase	Cellulase	GH5
			gene_id 3737				chorismate mutase/prephenate dehydratase
			gene_id 3738				prephenate dehydrogenase
			gene_id 3739				3-deoxy-7-phosphoheptulonate synthase
			gene_id 3740		+
			gene_id 3741		+	5	permease family protein
			gene_id 3742				Phosphonate-transporting ATPase	ABC_tran	GT4
			gene_id 3743			1	RND family efflux transporter MFP subunit
			gene_id 3744				ECF subfamily RNA polymerase sigma-24 subunit
	1522a	PUL45	gene_id 262	Firmicutes|Selenomonadales			transcriptional regulator, TetR family
			gene_id 263			2	flavoredoxin
			gene_id 264				predicted oxidoreductase, aryl-alcohol dehydrogenase like protein
			gene_id 265				Carboxymuconolactone decarboxylase
			gene_id 266		+	1	flavodoxin
			gene_id 267			7	serine/threonine-protein kinase Pkn1	FGE-sulfatase	GH33
			gene_id 268		+		ferredoxin
			gene_id 269			8	Predicted permeases
			gene_id 270				hypothetical protein
			gene_id 271				AraC family transcriptional regulator	n/a	GH39
			gene_id 272				putative lipase/esterase	Abhydrolase_3	CE10
			gene_id 273			12	Na+/melibiose symporter and related transporters
			gene_id 274				glycoside hydrolase family 2 sugar binding protein	Glyco_hydro_2_N|Glyco_hydro_2|Glyco_hydro_2_C	GH2
			gene_id 275				Esterase/lipase	Abhydrolase_3|Peptidase_S9	CE10
			gene_id 276				putative esterase	n/a	CE13
			gene_id 277				putative lipase/esterase	Abhydrolase_3	CE10
			gene_id 278				beta-glucosidase	Glyco_hydro_3_C|Glyco_hydro_3	GH3
			gene_id 279				alpha-L-rhamnosidase	Bac_rhamnosid_N|Bac_rhamnosid	GH78
			gene_id 280		+	1	putative esterase	n/a	CE13
			gene_id 281			1	lipase
			gene_id 282				glycoside hydrolase family 18	SLH	CBM54
			gene_id 283				flavodoxin
			gene_id 284
			gene_id 285				beta-galactosidase	Glyco_hydro_1	GH1
			gene_id 286			3	putative transporter
	1549a	PUL46	gene_id 97	Firmicutes|Selenomonadales			arabinogalactan endo-1,4-beta-galactosidase	GGDEF	GH53
			gene_id 98				Na(+)-translocating NADH-quinone reductase subunit A
			gene_id 99			8	NADH:ubiquinone oxidoreductase, Na(+)-translocating, B subunit
			gene_id 100			6	NADH:ubiquinone oxidoreductase, Na(+)-translocating, D subunit
			gene_id 101			6	NADH:ubiquinone oxidoreductase, Na(+)-translocating, E subunit
			gene_id 102			1	electron transport complex, RnfABCDGE type, B subunit
			gene_id 103			1	NADH:ubiquinone oxidoreductase, Na(+)-translocating, B subunit
			gene_id 104		+		flavocytochrome c
			gene_id 105		+	4	ResB-like protein
			gene_id 106			7	cytochrome c-type biogenesis protein CcsB
			gene_id 107		+	1	acyl-CoA thioesterase I-like protein	n/a	CE1|CBM22
			gene_id 108				pyruvate ferredoxin/flavodoxin oxidoreductase
			gene_id 109				thiamine pyrophosphate TPP-binding domain-containing protein
			gene_id 110				pyruvate flavodoxin/ferredoxin oxidoreductase domain protein
			gene_id 111				4Fe-4S ferredoxin iron-sulfur binding domain protein
			gene_id 112				similar to phosphoglycolate phosphatase (EC 3.1.3.18)
			gene_id 113				fibronectin-binding A domain-containing protein
			gene_id 114			5	putative membrane protein
			gene_id 115				acetyl-xylan esterase	n/a	CE2
			gene_id 116				phosphoglycerate mutase, 2,3-bisphosphoglycerate-independent
			gene_id 117		+	1	endoxylanase	Glyco_hydro_10	CBM2|GH10
			gene_id 118				phosphoribulokinase/uridine kinase
			gene_id 119				putative exonuclease family protein
			gene_id 120			1	NAD(FAD)-utilizing dehydrogenase
	1584b	PUL47	gene_id 1031	Firmicutes|Verrucomicrobia	+	1	diguanylate cyclase	SBP_bac_3|SBP_bac_3|GGDEF|EAL	GT26
			gene_id 1032			2	GGDEF/cache/HAMP domain-containing protein	Cache_1|HAMP|GGDEF	GH53
			gene_id 1033		+	2	diguanylate cyclase
			gene_id 1034				Calcineurin-like phosphoesterase
			gene_id 1035				cytoplasmic protein
			gene_id 1036		+	1	YD repeat-containing protein
			gene_id 1037				glycoside hydrolase family 13 domain protein	CBM_48|Alpha-amylase|Alpha-amylase_C	CBM48|GH13
			gene_id 1038				phosphoribulokinase/uridine kinase
			gene_id 1039				glucosidase	Glyco_hydro_31	GH31
			gene_id 1040				family 10 endo-beta-1,4-xylanase	Glyco_hydro_10	GH10
			gene_id 1041			10	MATE efflux family protein
			gene_id 1042				transcriptional regulator, MerR family
	1588_n_1603_cl	PUL48	gene_id 3521	Firmicutes|Selenomonadales			Glycosyltransferases involved in cell wall biogenesis	n/a	GT2
			gene_id 3522				aldo/keto reductase
			gene_id 3523				GAF domain-containing protein
			gene_id 3524			6	diguanylate cyclase	GGDEF	GH53
			gene_id 3525				xylose isomerase domain-containing protein
			gene_id 3526		+	1	endo-1,4-beta-xylanase	CBM_4_9|Glyco_hydro_10	CBM3|CBM22|GH10
			gene_id 3527		+	1	cellulose 1,4-beta-cellobiosidase	CBM_4_9	CBM9|CBM22|GH10
			gene_id 3528			6	ABC-type transporter, integral membrane subunit
			gene_id 3529			6	ABC-type sugar transport system, permease component
			gene_id 3530
			gene_id 3531		+	1	sugar ABC transporter substrate-binding protein
			gene_id 3532				AraC family transcriptional regulator
			gene_id 3533
			gene_id 3534
			gene_id 3535				dehydrogenase
			gene_id 3536		+	1	cellulase	Cellulase	GH5
			gene_id 3537				putative AraC-type sugar metabolism regulator	n/a	GH39
			gene_id 3538			6	binding-protein-dependent transporters inner membrane component
			gene_id 3539			5	binding-protein-dependent transport systems inner membrane component
			gene_id 3540		+	1	family 1 extracellular solute-binding protein
	1771_n_1784_cl	PUL49	gene_id 3604	Firmicutes|Selenomonadales		2	binding-protein-dependent transport system inner membrane protein
			gene_id 3605				ABC transporter, permease protein
			gene_id 3606			4	ABC transporter, permease protein
			gene_id 3607				extracellular solute-binding protein, family 1
			gene_id 3608			1	conserved hypothetical protein
			gene_id 3609				alpha-L-rhamnosidase	Bac_rhamnosid_N|Bac_rhamnosid	GH78
			gene_id 3610				PKD domain containing protein
			gene_id 3611				putative endo-1,4-beta-xylanase	n/a	GH43|CBM32
			gene_id 3612				putative endo-1,4-beta-xylanase	Glyco_hydro_43	GH43|CBM32
			gene_id 3613			4	Predicted integral membrane protein
			gene_id 3614
			gene_id 3615			2	putative multidrug export protein MepA
			gene_id 3616			8	cation efflux protein
			gene_id 3617				Beta-glucosidase	Glyco_hydro_3|Glyco_hydro_3_C	GH3
			gene_id 3618				beta-glucosidase A	Glyco_hydro_1	GH1
			gene_id 3619				Alpha-N-arabinofuranosidase	n/a	GH43
			gene_id 3620				Alpha-N-arabinofuranosidase	n/a	GH43
			gene_id 3621				Lysophospholipase L1 and related esterases
			gene_id 3622				3-oxoacyl-(acyl-carrier-protein) reductase
			gene_id 3623				short-chain dehydrogenase/reductase SDR
	20b	PUL50	gene_id 1718	Firmicutes|Selenomonadales		6	sugar ABC transporter permease
			gene_id 1719			6	sugar ABC transporter permease
			gene_id 1720		+		sugar ABC transporter substrate-binding protein
			gene_id 1721		+		endo-1,4-beta-xylanase	CBM_4_9|Glyco_hydro_10	GH10
			gene_id 1722			1	signal peptidase I, bacterial type
			gene_id 1723			2	LPXTG-site transpeptidase (sortase) family protein
			gene_id 1724		+
			gene_id 1725		+		Bacterial extracellular solute-binding proteins, family 5 Middle
			gene_id 1726
			gene_id 1727			1	signal peptidase I
			gene_id 1728		+	2	putative LPXTG-motif cell wall anchor domain protein
			gene_id 1729			1	cellulase	Cellulase	GH5
	3a	PUL51	gene_id 36	Firmicutes|Selenomonadales		1	phosphoenolpyruvate synthase/pyruvate phosphate dikinase, PpsA
			gene_id 37				Predicted acetyltransferase
			gene_id 38			1	hypothetical protein
			gene_id 39				beta-glucosidase A	Glyco_hydro_3_C|Glyco_hydro_3	GH3
			gene_id 40				polyphosphate:AMP phosphotransferase
			gene_id 41				polyphosphate:AMP phosphotransferase
			gene_id 42			10	MatE efflux family protein
			gene_id 43				transcriptional regulator, MerR family	Methyltransf_11	GT2
			gene_id 44				HTH/TPR domain-containing protein
	cl_1149	PUL52	gene_id 2352	Firmicutes|Selenomonadales	+	1	putative sulfonate/nitrate transport system substrate-binding protein
			gene_id 2353			5	ABC transporter permease
			gene_id 2354			1
			gene_id 2355		+	1
			gene_id 2356				cellodextrinase	Cellulase	GH5
			gene_id 2357				prephenate dehydrogenase
			gene_id 2358				3-deoxy-7-phosphoheptulonate synthase
			gene_id 2359		+		ErfK/YbiS/YcfS/YnhG family protein
			gene_id 2360				Cytosine deaminase and related metal-dependent hydrolases
			gene_id 2361			2	sensor histidine kinase
			gene_id 2362				two component transcriptional regulator, winged helix family	Response_reg|Trans_reg_C	GT2
			gene_id 2363		+	1
			gene_id 2364			4	permease family protein
			gene_id 2365				Phosphonate-transporting ATPase	ABC_tran	GT4
			gene_id 2366			1	RND family efflux transporter MFP subunit
	cl_141	PUL53	gene_id 2291	Firmicutes|Selenomonadales		1	ABC transporter ATP-binding protein/permease	ABC_membrane	GT4
			gene_id 2292			5	ABC transporter	ABC_membrane|ABC_tran	GT4
			gene_id 2293			1	short-chain dehydrogenase/reductase SDR
			gene_id 2294			10	MatE efflux family protein
			gene_id 2295				family 10 endo-beta-1,4-xylanase	Glyco_hydro_10	GH10
			gene_id 2296				cellodextrinase	Glyco_hydro_9	GH9
	cl_1523	PUL54	gene_id 2517	Firmicutes|Selenomonadales			LPXTG-motif cell wall anchor domain protein
			gene_id 2518		+	1	endo-1,4-beta-xylanase	Glyco_hydro_10	GH10
			gene_id 2519				amylopullulanase	Alpha-amylase	GH13
			gene_id 2520				ABC transporter ATP-binding protein	ABC_tran	GT4
			gene_id 2521			4	ABC transporter permease
			gene_id 2522			6	ABC transporter permease
			gene_id 2523				fucose utilisation protein
			gene_id 2524				alcohol dehydrogenase	ADH_N|ADH_zinc_N	CE1
			gene_id 2525				amidohydrolase family protein
			gene_id 2526			10	Predicted permeases
			gene_id 2527			1	short-chain dehydrogenase/reductase SDR
			gene_id 2528		+	1
			gene_id 2529		+	1	Ig domain-containing protein group 2 domain-containing protein	n/a	CBM37
	cl_1539	PUL55	gene_id 2639	Firmicutes|Selenomonadales			pyruvate synthase subunit PorC
			gene_id 2640				pyruvate synthase subunit porD
			gene_id 2641				pyruvate synthase subunit porA
			gene_id 2642				pyruvate synthase subunit porB
			gene_id 2643				rhamnulose-1-phosphate aldolase
			gene_id 2644				beta-glucosidase	Glyco_hydro_3|Glyco_hydro_3_C	GH3
			gene_id 2645				glutamate synthase domain protein
			gene_id 2646				precorrin-6B methylase 2
			gene_id 2647				PKD protein	DUF1653	GH13
			gene_id 2648				hypothetical protein
	cl_1556	PUL56	gene_id 2689	Firmicutes|Selenomonadales		1	extracellular solute-binding protein family 1
			gene_id 2690			6	binding-protein-dependent transport system inner membrane protein
			gene_id 2691			6	putative ABC transporter, permease protein
			gene_id 2692			2	integral membrane sensor signal transduction histidine kinase
			gene_id 2693				AraC family two component transcriptional regulator	Response_reg	GH39
			gene_id 2694		+	1
			gene_id 2695				glycoside hydrolase family 28	n/a	GH43
			gene_id 2696				alpha-L-rhamnosidase domain-containing protein
			gene_id 2697				xylosidase	Glyco_hydro_3|Glyco_hydro_3_C	GH3
			gene_id 2698				alfa-L-rhamnosidase	Bac_rhamnosid_N|Bac_rhamnosid	GH78
			gene_id 2699				beta-galactosidase Bga2B	Glyco_hydro_2_N|Glyco_hydro_2|Glyco_hydro_2_C	GH2
			gene_id 2700				glycoside hydrolase family protein	Glyco_hydro_2_N|Glyco_hydro_2_C|Abhydrolase_3|Peptidase_S9	GH2
			gene_id 2701				Alpha-L-rhamnosidase N-terminal domain./Bacterial alpha-L-rhamnosidase.	Bac_rhamnosid_N|Bac_rhamnosid	GH78
			gene_id 2702				putative transposase
			gene_id 2703				transposase
			gene_id 2704				putative L-fucose isomerase
			gene_id 2705				hypothetical protein
			gene_id 2706				transketolase
			gene_id 2707				Carbohydrate kinase, FGGY-like protein
			gene_id 2708				Sugar (pentulose and hexulose) kinases
			gene_id 2709				putative L-arabinose isomerase
			gene_id 2710				rhamnulose-1-phosphate aldolase
	cl_1565	PUL57	gene_id 2744	Firmicutes|Coriobacteriaceae	+		extracellular solute-binding protein
			gene_id 2745			6	permease protein of oligopeptide ABC transporter
			gene_id 2746			6	peptide ABC transporter, permease protein
			gene_id 2747				ABC transporter	ABC_tran|ABC_tran	GT4
			gene_id 2748		+	1
			gene_id 2749				Alpha-xylosidase	Glyco_hydro_31	GH31
			gene_id 2750				Lysophospholipase
	cl_1764b	PUL58	gene_id 2856	Firmicutes|Selenomonadales		1	sugar ABC transporter substrate-binding protein
			gene_id 2857			5	putative ABC-type sugar transport system, permease component
			gene_id 2858			5	putative ABC-type sugar transport system, permease component
			gene_id 2859		+	1	NHL repeat-containing protein
			gene_id 2860			5	NHL repeat containing protein
			gene_id 2861			1	hypothetical protein
			gene_id 2862			6	putative ABC transporter permease protein YesP
			gene_id 2863			6	sugar ABC transporter permease
			gene_id 2864		+		sugar ABC transporter substrate-binding protein	n/a	GH111|CBM16
			gene_id 2865		+	1	endo-1,4-beta-xylanase	Glyco_hydro_10	GH10
			gene_id 2866			1	signal peptidase I
			gene_id 2867			2	sortase
	cl_1771	PUL59	gene_id 2929	Firmicutes|Selenomonadales		3	MATE efflux family protein
			gene_id 2930				putative NADH-dependent butanol dehydrogenase A
			gene_id 2931				oxidoreductase
			gene_id 2932			4	ABC transporter ATP-binding protein/permease
			gene_id 2933			2	ABC transporter ATP-binding protein/permease	ABC_membrane	GT4
			gene_id 2934				ABC transporter ATP-binding protein/permease
			gene_id 2935				transcriptional regulator, MerR family
			gene_id 2936			2	branched-chain amino acid transport
			gene_id 2937			3	branched-chain amino acid transport protein AzlC
			gene_id 2938				endo-1,4-beta-xylanase	Glyco_hydro_10	GH10
			gene_id 2939				esterase/lipase-like protein	n/a	CE12
			gene_id 2940				Multimeric flavodoxin WrbA
			gene_id 2941				alfa-L-rhamnosidase	Bac_rhamnosid_N	GH78
			gene_id 2942				lactoylglutathione lyase
			gene_id 2943				beta-glucosidase Bgl3C	Glyco_hydro_3_C|Glyco_hydro_3	GH3
			gene_id 2944				low specificity L-threonine aldolase
			gene_id 2945				esterase
			gene_id 2946				HAD superfamily hydrolase	Hydrolase	GT2
			gene_id 2947				DNA-binding helix-turn-helix protein
			gene_id 2948			6	transporter, major facilitator family protein
	cl_1774	PUL60	gene_id 2961	Firmicutes|Selenomonadales			adenylosuccinate lyase
			gene_id 2962				adenylosuccinate synthetase	Adenylsucc_synt	GT47
			gene_id 2963				endo-1,4-beta-xylanase	Glyco_hydro_10	GH10
			gene_id 2964				iron compound ABC transporter ATP-binding protein	ABC_tran	GT4
			gene_id 2965			9	heme ABC superfamily ATP binding cassette transporter, permease protein
			gene_id 2966		+	1	cobalamin/Fe3+-siderophore ABC transporter periplasmic protein
			gene_id 2967		+
			gene_id 2968				transcription accessory protein
			gene_id 2969				DNA integration/recombination/inversion protein
			gene_id 2970				cysteine synthase A
			gene_id 2971		+	11	MATE efflux family protein
			gene_id 2972		+	3	Beta-propeller domains of methanol dehydrogenase type
	cl_1787	PUL61	gene_id 3070	Firmicutes|Coriobacteriaceae		8	metal cation transporter, ZIP family
			gene_id 3071				flavin reductase
			gene_id 3072				hypothetical protein
			gene_id 3073				hypothetical protein
			gene_id 3074				cellobiose 2-epimerase
			gene_id 3075				PHP domain-containing protein
			gene_id 3076				endo-/exo-type cellulase	Cellulase	GH5
			gene_id 3077				cellulase (glycosyl hydrolase family 5)	Cellulase	GH5
			gene_id 3078
			gene_id 3079
			gene_id 3080				transcriptional regulator, XRE family protein
	cl_1792	PUL62	gene_id 3206	Firmicutes|Selenomonadales			paral putative regulator
			gene_id 3207				glycosyltransferase	CBM_X|Glyco_transf_36|GT36_AF	GH94
			gene_id 3208		+	1	cellulase	Cellulase	GH5
			gene_id 3209		+		endo-1,4-beta-xylanase	CBM_4_9|Glyco_hydro_10	GH10
			gene_id 3210		+		sugar ABC transporter substrate-binding protein
			gene_id 3211			6	sugar ABC transporter permease
			gene_id 3212			6	sugar ABC transporter permease
			gene_id 3213			1	hypothetical protein
			gene_id 3214			5	NHL repeat containing protein
			gene_id 3215		+	1	NHL repeat-containing protein
			gene_id 3216			5	putative ABC-type sugar transport system, permease component
			gene_id 3217			6	putative ABC-type sugar transport system, permease component
			gene_id 3218			1	putative bacterial extracellular solute-binding protein
	cl_1794	PUL63	gene_id 3227	Firmicutes|Selenomonadales			sortase B cell surface sorting signal
			gene_id 3228				collagen adhesin
			gene_id 3229		+	1	endo-1,4-beta-xylanase	CBM_4_9|Glyco_hydro_10	GH10
			gene_id 3230				neopullulanase 2	Alpha-amylase	GH13
			gene_id 3231				ABC transporter ATP-binding protein	ABC_tran	GT4
			gene_id 3232			4	ABC transporter permease
			gene_id 3233			6	ABC transporter permease
			gene_id 3234				fucose utilisation protein
			gene_id 3235				GH9 beta-1,3(4)-glucanase	Glyco_hydro_9	GH9
	cl_22	PUL64	gene_id 2062	Firmicutes|Selenomonadales			putative endo-1,4-beta-xylanase	Glyco_hydro_43	GH43|CBM32
			gene_id 2063				putative endo-1,4-beta-xylanase	n/a	GH43|CBM32
			gene_id 2064
			gene_id 2065			4	Predicted integral membrane protein
			gene_id 2066			12	putative multidrug export protein MepA
			gene_id 2067				Beta-glucosidase	Glyco_hydro_3|Glyco_hydro_3_C	GH3
			gene_id 2068				beta-glucosidase A	Glyco_hydro_1|Glyco_hydro_1	GH1
			gene_id 2069				Alpha-N-arabinofuranosidase	n/a	GH43
			gene_id 2070				Lysophospholipase L1 and related esterases	n/a	GH29
			gene_id 2071				short-chain dehydrogenase/reductase SDR
	cl_22	PUL65	gene_id 2080	Firmicutes|Selenomonadales			glycoside hydrolase family protein	Glyco_hydro_4|Glyco_hydro_4C	GH4
			gene_id 2081				Xylose isomerase domain-containing protein TIM barrel
			gene_id 2082				ketose-bisphosphate aldolase
			gene_id 2083		+	1	endo-1,4-beta-xylanase	Glyco_hydro_10	GH10
			gene_id 2084				putative protease
			gene_id 2085				transcriptional regulator
			gene_id 2086			3	hypothetical protein
	cl_23	PUL66	gene_id 2088	Firmicutes|Selenomonadales			Alpha-N-arabinofuranosidase	n/a	GH43
			gene_id 2089				LacI family transcriptional regulator
			gene_id 2090				pyridoxamine 5'-phosphate oxidase-related FMN-binding protein
			gene_id 2091				HAD superfamily hydrolase
			gene_id 2092				oligoendopeptidase F
			gene_id 2093		+	2	two component system histidine kinase/response regulator hybrid protein	HisKA	GT2
			gene_id 2094				putative hybrid sensory kinase	HATPase_c|Response_reg|Response_reg	GT2
			gene_id 2095		+	1	sugar ABC transporter substrate-binding protein
	cl_23	PUL67	gene_id 2114	Firmicutes|Selenomonadales			beta-glucosidase A	Glyco_hydro_3_C|Glyco_hydro_3	GH3
			gene_id 2115				nucleotide-binding protein yhbJ
			gene_id 2116				xylose isomerase domain-containing protein
			gene_id 2117				ABC transporter	ABC_tran	GT4
			gene_id 2118			12	ABC transporter transmembrane protein
			gene_id 2119				putative ABC transporter periplasmic solute-binding protein
	cl_24	PUL68	gene_id 2130	Firmicutes|Selenomonadales			amidohydrolase family protein
			gene_id 2131				alcohol dehydrogenase
			gene_id 2132				fucose utilisation protein
			gene_id 2133			5	ABC transporter permease
			gene_id 2134			5	ABC transporter permease
			gene_id 2135				ABC transporter ATP-binding protein	ABC_tran	GT4
			gene_id 2136				amylopullulanase	Alpha-amylase	GH13
			gene_id 2137		+	1	endo-1,4-beta-xylanase	Glyco_hydro_10	GH10
			gene_id 2138				collagen adhesin
			gene_id 2139				peptidoglycan linked protein-fimbrial structural subunit-(LPXTG motif)
			gene_id 2140				collagen adhesin
	cl_30	PUL69	gene_id 2166	Firmicutes|Selenomonadales		1	sugar ABC transporter substrate-binding protein
			gene_id 2167			5	putative ABC-type sugar transport system, permease component
			gene_id 2168			7	sugar ABC transporter permease
			gene_id 2169		+	1	NHL repeat-containing protein
			gene_id 2170			5	NHL repeat containing protein
			gene_id 2171			1	hypothetical protein
			gene_id 2172			6	sugar ABC transporter permease
			gene_id 2173			6	sugar ABC transporter permease
			gene_id 2174		+		sugar ABC transporter substrate-binding protein	n/a	GH111|CBM16
			gene_id 2175				Beta-1,4-xylanase	Glyco_hydro_10	GH10
			gene_id 2176				cytidine deaminase
			gene_id 2177		+	1	putative N-acetylmuramoyl-L-alanine amidase	n/a	GH73
	cl_38	PUL70	gene_id 2197	Firmicutes|Selenomonadales	+	1	endo-1,4-beta-xylanase	Glyco_hydro_10	GH10
			gene_id 2198				xylulokinase
			gene_id 2199				transcriptional regulator NrdR
			gene_id 2200				Aldose 1-epimerase	Aldose_epim	GH43
	cl_7	PUL71	gene_id 1957	Firmicutes|Selenomonadales			endo-1,4-beta-xylanase	Glyco_hydro_10	GH10
			gene_id 1958				putative xylanase
			gene_id 1959
			gene_id 1960
			gene_id 1961				FMN reductase, NADPH-dependent
			gene_id 1962
			gene_id 1963				lactoylglutathione lyase
			gene_id 1964				beta-glucosidase Bgl3C	Glyco_hydro_3_C|Glyco_hydro_3	GH3
			gene_id 1965				peptide-methionine (S)-S-oxide reductase
			gene_id 1966				low specificity L-threonine aldolase
			gene_id 1967				esterase
			gene_id 1968				HAD superfamily hydrolase	Hydrolase	GT2
			gene_id 1969				putative transcriptional regulator
			gene_id 1970			11	major facilitator superfamily MFS_1
			gene_id 1971				beta-lactamase domaiN-containing protein
	cl_8	PUL72	gene_id 1995	Firmicutes|Selenomonadales		4	Acid phosphatase/vanadium-dependent haloperoxidase-like protein
			gene_id 1996				UDP-galactopyranose mutase	GLF	GT4
			gene_id 1997				Glycosyltransferases involved in cell wall biogenesis	Glycos_transf_2	GT2
			gene_id 1998				Fructose-2,6-bisphosphatase
			gene_id 1999				G:T/U mismatch-specific DNA glycosylase
			gene_id 2000				transcriptional regulator, LacI family
			gene_id 2001				Endoglucanase	Cellulase	GH5
			gene_id 2002		+	2	cellulose 1,4-beta-cellobiosidase	DUF1083	CE15|CBM9|CBM22|GH10
			gene_id 2003				conserved hypothetical protein
			gene_id 2004				transcriptional regulator, XRE family
	1760b	PUL73	gene_id 1672	Proteobacteria|Enterobacteriaceae	+	1	phosphate ABC transporter periplasmic substrate-binding protein PstS
			gene_id 1673			6	phosphate transporter permease subunit PstC
			gene_id 1674			6	phosphate ABC transporter, permease protein PstA
			gene_id 1675				phosphate ABC transporter, ATP-binding protein	ABC_tran	GT4
			gene_id 1676				negative regulator of PhoR/PhoB two-component regulator	PhoU|PhoU	GT80
			gene_id 1677				transcriptional antiterminator of the bgl operon
			gene_id 1678			10	fused beta-glucoside-specific PTS enzymes: IIA component/IIB component/IIC component	PTS_EIIB|PTS_EIIC|PTS_EIIA_1	GH32
			gene_id 1679				cryptic phospho-beta-glucosidase B	Glyco_hydro_1	GH1
			gene_id 1680				glucoside specific outer membrane porin BglH
			gene_id 1681		+		xylanase	Esterase	CE1
			gene_id 1682				glucosamine-6-phosphate isomerase/6-phosphogluconolactonase
			gene_id 1683				conserved protein, UPF0167 family
			gene_id 1684			4	inner membrane protein, creBC regulon
			gene_id 1685				phosphoenolpyruvate and 6-phosphogluconate phosphatase	Hydrolase	GH65
	35	PUL74	gene_id 4251				collagen adhesin
			gene_id 4252				collagen adhesin
			gene_id 4253		+	1	endo-1,4-beta-xylanase	Glyco_hydro_10	GH10
			gene_id 4254				xylulokinase
			gene_id 4255				transcriptional regulator NrdR
			gene_id 4256				aldose 1-epimerase	Aldose_epim	GH43
	88	PUL75	gene_id 4265			7	inner membrane transporter YgjI
			gene_id 4266				cryptic beta-D-galactosidase subunit beta
			gene_id 4267				AE016767_38 Evolved beta-galactosidase alpha-subunit	Bgal_small_N	GH2
	127	PUL76	gene_id 4279				trehalase	Trehalase	GH37
			gene_id 4280				cytoplasmic trehalase	Trehalase	GH37
			gene_id 4281				bacterial regulatory s, luxR family protein
	209	PUL77	gene_id 4328				alpha-glucosidase	n/a	GH63
			gene_id 4329				alpha-glucosidase	n/a	GH63
	242	PUL78	gene_id 4350				HTH-type transcriptional regulator EbgR
			gene_id 4351				beta galactosidase small chain	Glyco_hydro_2_N|Glyco_hydro_2|Glyco_hydro_2_C	GH2
	551	PUL79	gene_id 4476				putative chitobiose-phosphate hydrolase
			gene_id 4477				phospho-chitobiase; general 6-phospho-beta-glucosidase activity	Glyco_hydro_4|Glyco_hydro_4C	GH4
			gene_id 4478				transcriptional regulator ChbR
	939	PUL80	gene_id 4605				glycogen/starch/alpha-glucan phosphorylase family protein	Phosphorylase	GT35
			gene_id 4606				4-alpha-glucanotransferase (amylomaltase)	Glyco_hydro_77	GH77
	1209	PUL81	gene_id 4742				cytoplasmic alpha-amylase	Alpha-amylase	GH13
			gene_id 4743				lipoprotein
			gene_id 4744			8	putative inner membrane protein
			gene_id 4745			1	putative inner membrane protein
			gene_id 4746				putative transcriptional regulator
	1214	PUL82	gene_id 4749			4	melibiose:sodium symporter
			gene_id 4750			4	melibiose:sodium symporter
			gene_id 4751				alpha-galactosidase, NAD(P)-binding	Glyco_hydro_4|Glyco_hydro_4C	GH4
		* GenBank NR protein database
		# Taxa assignment using MEGAN followed by PhyloPythiaS
		The highlighted (red) PULs were the two Sus-like clusters described in the main text of the paper.
