# Supplementary material for: Metagenomic Insights into the Carbohydrate-Active Enzymes Carried by the Microorganisms Adhering to Solid Digesta in the Rumen of Cows
Source: PLoS One. 2013 Nov 5;8(11):e78507. doi: 10.1371/journal.pone.0078507 (PMC3818352; doi:10.1371/journal.pone.0078507)
Supplement: Table S5 — Distribution of CAZy families identified in the microgenome. * Predicted by MEGAN4 followed by PhyloPythiaS. (XLSX) [file pone.0078507.s006.xlsx]

## Sheet: Sheet1
	Table S5. Distribution of CAZy families identified in the microgenome
	Gene ID	CAZy Classification	Contig ID	Contig Length (bp)	Genbank Accession No.	Contig Assignment*	Signal Peptide	Number of Predicted TMHs	Query-Pfam Domains	NR Description	Most Similar Organism
GH families listed in Table 1
	gene_id 125	GH1	140	43787	KC246775	Firmicutes|Selenomonadales			Glyco_hydro_1	β-galactosidase	Lachnospiraceae bacterium 3_1_57FAA_CT1
	gene_id 285	GH1	1522a	32829	KC246779	Firmicutes|Selenomonadales			Glyco_hydro_1	β-galactosidase	Ruminococcus sp. 18P13
	gene_id 491	GH1	46	37381	KC246785	Bacteria|Selenomonadales	+	1	SBP_bac_3	amino acid ABC transporter substrate-binding protein, PAAT family	Olsenella uli DSM 7084
	gene_id 904	GH1	248	35168	KC246797	Firmicutes|Selenomonadales			Glyco_hydro_1|Glyco_hydro_1	β-glucosidase A	Subdoligranulum variabile DSM 15176
	gene_id 1640	GH1	1757	24332	KC246828	Firmicutes|Selenomonadales			Glyco_hydro_1	β-galactosidase	Clostridium lentocellum DSM 5427
	gene_id 1679	GH1	1760b	23102	KC246831	Proteobacteria|Enterobacteriaceae			Glyco_hydro_1	cryptic phospho-β-glucosidase B	Escherichia coli str. K-12 substr. MG1655
	gene_id 2068	GH1	cl_22	25138	KC246842	Firmicutes|Selenomonadales			Glyco_hydro_1|Glyco_hydro_1	β-glucosidase A	Subdoligranulum variabile DSM 15176
	gene_id 2816	GH1	cl_1738	22138	KC246863	Bacteria|Coriobacteriaceae			Glyco_hydro_1	6-phospho-β-glucosidase	Subdoligranulum variabile DSM 15176
	gene_id 3618	GH1	1771_n_1784_cl	26394	KC246877	Firmicutes|Selenomonadales			Glyco_hydro_1	β-glucosidase A	Subdoligranulum variabile DSM 15176
	gene_id 4832	GH1	1456	4538	KC247035		+		SBP_bac_3	glutamate-aspartate periplasmic-binding protein	Escherichia coli MS 116-1
	gene_id 140	GH2	140	43787	KC246775	Firmicutes|Selenomonadales			Glyco_hydro_2_N|Glyco_hydro_2_C	β-galactosidase Bga2B	Butyrivibrio proteoclasticus B316
	gene_id 141	GH2	140	43787	KC246775	Firmicutes|Selenomonadales			Glyco_hydro_2_N|Glyco_hydro_2_C|Abhydrolase_3|Peptidase_S9	putative β-galactosidase	Subdoligranulum variabile DSM 15176
	gene_id 274	GH2	1522a	32829	KC246779	Firmicutes|Selenomonadales			Glyco_hydro_2_N|Glyco_hydro_2|Glyco_hydro_2_C	glycoside hydrolase family 2 sugar binding protein	Frankia sp. EuI1c
	gene_id 343	GH2	16	38346	KC246781	Firmicutes|Selenomonadales			Glyco_hydro_2_N|Glyco_hydro_2|Glyco_hydro_2_C	β-galactosidase/β-glucuronidase	Eubacterium rectale M104/1
	gene_id 346	GH2	16	38346	KC246781	Firmicutes|Selenomonadales			Glyco_hydro_2_N|Glyco_hydro_2_C	β-glucuronidase	Roseburia hominis A2-183
	gene_id 900	GH2	248	35168	KC246797	Firmicutes|Selenomonadales			Glyco_hydro_2_N|Glyco_hydro_2_C	β-galactosidase/β-glucuronidase	Faecalibacterium prausnitzii SL3/3
	gene_id 1015	GH2	13	34647	KC246801	Bacteria|Selenomonadales			Glyco_hydro_2_N|Glyco_hydro_2|Glyco_hydro_2_C	β-galactosidase Bga2B	Butyrivibrio proteoclasticus B316
	gene_id 1333	GH2	1753	31293	KC246813	Firmicutes|Selenomonadales			DUF2804	hypothetical protein BACCAP_04252	Bacteroides capillosus ATCC 29799
	gene_id 1396	GH2	4	29212	KC246817	Bacteria|Selenomonadales			Glyco_hydro_2_N|Glyco_hydro_2|Glyco_hydro_2_C	β-galactosidase Bga2B	Butyrivibrio proteoclasticus B316
	gene_id 1410	GH2	4	29212	KC246817	Bacteria|Selenomonadales			Glyco_hydro_2	β-mannosidase	Treponema azotonutricium ZAS-9
	gene_id 1541	GH2	1578	28126	KC246823	Bacteria|Coriobacteriaceae			Glyco_hydro_2	β-mannosidase	Treponema azotonutricium ZAS-9
	gene_id 1781	GH2	39	20035	KC246836	Bacteroidetes/ Chlorobi	+		Glyco_hydro_2_N	β-glucuronidase	Bacteroides sp. D22
	gene_id 2699	GH2	cl_1556	37043	KC246860	Firmicutes|Selenomonadales			Glyco_hydro_2_N|Glyco_hydro_2|Glyco_hydro_2_C	β-galactosidase Bga2B	Butyrivibrio proteoclasticus B316
	gene_id 2700	GH2	cl_1556	37043	KC246860	Firmicutes|Selenomonadales			Glyco_hydro_2_N|Glyco_hydro_2_C|Abhydrolase_3|Peptidase_S9	glycoside hydrolase family protein	Roseburia hominis A2-183
	gene_id 4267	GH2	88	2075	KC246884				Bgal_small_N	AE016767_38 Evolvedβ-galactosidase α-subunit	Escherichia coli CFT073
	gene_id 4351	GH2	242	3026	KC246913				Glyco_hydro_2_N|Glyco_hydro_2|Glyco_hydro_2_C	β galactosidase small chain	Escherichia coli MS 196-1
	gene_id 34	GH3	1532b	34941	KC246771	Bacteria|Selenomonadales			Glyco_hydro_3_C|Glyco_hydro_3	β-glucosidase	Treponema brennaborense DSM 12168
	gene_id 39	GH3	3a	26782	KC246772	Firmicutes|Selenomonadales			Glyco_hydro_3_C|Glyco_hydro_3	β-glucosidase A	Ruminococcus sp. 5_1_39B_FAA
	gene_id 124	GH3	140	43787	KC246775	Firmicutes|Selenomonadales			Glyco_hydro_3|Glyco_hydro_3_C	β-glucosidase	Ruminococcus albus 7
	gene_id 138	GH3	140	43787	KC246775	Firmicutes|Selenomonadales			Glyco_hydro_3|Glyco_hydro_3_C	xylosidase	Bryantella formatexigens DSM 14469
	gene_id 215	GH3	15	39582	KC246777	Firmicutes|Selenomonadales			Glyco_hydro_3_C|Glyco_hydro_3	β-glucosidase Bgl3C	Butyrivibrio proteoclasticus B316
	gene_id 240	GH3	1759	39381	KC246778	Firmicutes|Coriobacteriaceae			Glyco_hydro_3_C	β-glucosidase	uncultured bacterium
	gene_id 241	GH3	1759	39381	KC246778	Firmicutes|Coriobacteriaceae			Glyco_hydro_3	β-glucosidase	uncultured bacterium
	gene_id 278	GH3	1522a	32829	KC246779	Firmicutes|Selenomonadales			Glyco_hydro_3_C|Glyco_hydro_3	β-glucosidase	Roseburia intestinalis L1-82
	gene_id 322	GH3	16	38346	KC246781	Firmicutes|Selenomonadales			Glyco_hydro_3_C	β-glucosidase-related glycosidases	Roseburia intestinalis XB6B4
	gene_id 345	GH3	16	38346	KC246781	Firmicutes|Selenomonadales			Glyco_hydro_3|Glyco_hydro_3_C	β-glucosidase-related glycosidases	Ruminococcus torques L2-14
	gene_id 461	GH3	1450	37498	KC246784	Bacteria|Selenomonadales			Glyco_hydro_3_C|Glyco_hydro_3	β-glucosidase	Clostridium hathewayi DSM 13479
	gene_id 470	GH3	46	37381	KC246785	Bacteria|Selenomonadales			n/a	β-glucosidase-like glycosyl hydrolase	Slackia heliotrinireducens DSM 20476
	gene_id 784	GH3	99	35795	KC246794	Actinobacteria|Coriobacteriaceae			Peptidase_M15	peptidase M15D, VanX D-ala-D-ala dipeptidase	Pyramidobacter piscolens W5455
	gene_id 798	GH3	99	35795	KC246794	Actinobacteria|Coriobacteriaceae			Glyco_hydro_3_C|Glyco_hydro_3	β-glucosidase Bgl3B	Butyrivibrio proteoclasticus B316
	gene_id 925	GH3	1529	35040	KC246798	Bacteroidetes/ Chlorobi|Prevotella	+		Glyco_hydro_3|Glyco_hydro_3_C	β-glucosidase	uncultured microorganism
	gene_id 1009	GH3	13	34647	KC246801	Bacteria|Selenomonadales			β-lactamase	β-lactamase class C and other penicillin binding proteins	Roseburia intestinalis M50/1
	gene_id 1013	GH3	13	34647	KC246801	Bacteria|Selenomonadales			Glyco_hydro_3_C|Glyco_hydro_3	β-glucosidase	uncultured bacterium
	gene_id 1081	GH3	12	32950	KC246804	Bacteria|Selenomonadales			Glyco_hydro_3_C|Glyco_hydro_3	β-glucosidase A	Bryantella formatexigens DSM 14469
	gene_id 1179	GH3	2	32672	KC246807	Bacteria|Selenomonadales			Glyco_hydro_3|Glyco_hydro_3_C	β-glucosidase-related glycosidases	Roseburia intestinalis XB6B4
	gene_id 1201	GH3	1491	32046	KC246808	Bacteria|Coriobacteriaceae		11	SNF	SNF family Na+-dependent transporter	Slackia heliotrinireducens DSM 20476
	gene_id 1317	GH3	1753	31293	KC246813	Firmicutes|Selenomonadales			Glyco_hydro_3_C|Glyco_hydro_3	β-glucosidase A	Roseburia intestinalis L1-82
	gene_id 1365	GH3	14	30361	KC246815	Bacteria|Selenomonadales			Glyco_hydro_3_C|Glyco_hydro_3	β-glucosidase A	Ruminococcus sp. 5_1_39B_FAA
	gene_id 1366	GH3	14	30361	KC246815	Bacteria|Selenomonadales			β-lactamase	β-lactamase	Bryantella formatexigens DSM 14469
	gene_id 1367	GH3	14	30361	KC246815	Bacteria|Selenomonadales			Glyco_hydro_3|Glyco_hydro_3_C	β-glucosidase	unidentified microorganism
	gene_id 1387	GH3	1514	30298	KC246816	Bacteroidetes/Chlorobi|Dehalococcoidetes	+		Glyco_hydro_3|Glyco_hydro_3_C	β-glucosidase	Bacteroides helcogenes P 36-108
	gene_id 1398	GH3	4	29212	KC246817	Bacteria|Selenomonadales			Glyco_hydro_3_C|Glyco_hydro_3	β-glucosidase	Ruminococcus sp. 5_1_39B_FAA
	gene_id 1406	GH3	4	29212	KC246817	Bacteria|Selenomonadales			Glyco_hydro_3|Glyco_hydro_3_C	β-glucosidase	unidentified microorganism
	gene_id 1408	GH3	4	29212	KC246817	Bacteria|Selenomonadales			Glyco_hydro_3	possible xylan 1,4-β-xylosidase	Actinomyces urogenitalis DSM 15434
	gene_id 1579	GH3	90	27830	KC246825	Firmicutes|Selenomonadales			Glyco_hydro_3|Glyco_hydro_3_C	β-glucosidase	Clostridium lentocellum DSM 5427
	gene_id 1605	GH3	1604	27565	KC246826	Bacteria|Selenomonadales			Glyco_hydro_3|Glyco_hydro_3_C	β-glucosidase	Ruminococcus albus 7
	gene_id 1624	GH3	178	27529	KC246827	Firmicutes|Selenomonadales			Glyco_hydro_3_C|Glyco_hydro_3	β-glucosidase	Treponema brennaborense DSM 12168
	gene_id 1667	GH3	1500	27065	KC246829	Bacteria|Selenomonadales			Glyco_hydro_3|Glyco_hydro_3_C	thermostable β-glucosidase B	Dictyoglomus thermophilum H-6-12
	gene_id 1669	GH3	1500	27065	KC246829	Bacteria|Selenomonadales			n/a	possible xylan 1,4-β-xylosidase	Actinomyces urogenitalis DSM 15434
	gene_id 1757	GH3	11	21673	KC246835	Firmicutes|Selenomonadales			Glyco_hydro_3_C|Glyco_hydro_3	β-glucosidase	Ruminococcus sp. 5_1_39B_FAA
	gene_id 1964	GH3	cl_7	29038	KC246839	Firmicutes|Selenomonadales			Glyco_hydro_3_C|Glyco_hydro_3	β-glucosidase Bgl3C	Butyrivibrio proteoclasticus B316
	gene_id 2067	GH3	cl_22	25138	KC246842	Firmicutes|Selenomonadales			Glyco_hydro_3|Glyco_hydro_3_C	β-glucosidase	Thermobacillus composti KWC4
	gene_id 2114	GH3	cl_23	38917	KC246843	Firmicutes|Selenomonadales			Glyco_hydro_3_C|Glyco_hydro_3	β-glucosidase A	Bryantella formatexigens DSM 14469
	gene_id 2644	GH3	cl_1539	29451	KC246858	Firmicutes|Selenomonadales			Glyco_hydro_3|Glyco_hydro_3_C	β-glucosidase	Ruminococcus albus 7
	gene_id 2697	GH3	cl_1556	37043	KC246860	Firmicutes|Selenomonadales			Glyco_hydro_3|Glyco_hydro_3_C	xylosidase	Bryantella formatexigens DSM 14469
	gene_id 2838	GH3	cl_1748	28498	KC246864	Bacteroidetes/ Chlorobi|Prevotella			Glyco_hydro_3_C	glucan 1,4-β-glucosidase	Prevotella ruminicola 23
	gene_id 2839	GH3	cl_1748	28498	KC246864	Bacteroidetes/ Chlorobi|Prevotella	+		Glyco_hydro_3	glucan 1,4-β-glucosidase	Prevotella ruminicola 23
	gene_id 2943	GH3	cl_1771	19045	KC246868	Firmicutes|Selenomonadales			Glyco_hydro_3_C|Glyco_hydro_3	β-glucosidase Bgl3C	Butyrivibrio proteoclasticus B316
	gene_id 3477	GH3	1777_n_1791_cl	40223	KC246874	Bacteria|Coriobacteriaceae			Glyco_hydro_3_C|Glyco_hydro_3	β-glucosidase A	Bryantella formatexigens DSM 14469
	gene_id 3617	GH3	1771_n_1784_cl	26394	KC246877	Firmicutes|Selenomonadales			Glyco_hydro_3|Glyco_hydro_3_C	β-glucosidase	Thermobacillus composti KWC4
	gene_id 4270	GH3	115	2780	KC246885				Glyco_hydro_3	β-glucosidase-related glycosidases	Eubacterium rectale DSM 17629
	gene_id 4689	GH3	1135	2166	KC246999				Glyco_hydro_3_C	β-glucosidase-related glycosidases	Roseburia intestinalis M50/1
	gene_id 4690	GH3	1135	2166	KC246999				n/a	β-glucosidase Bgl3C	Butyrivibrio proteoclasticus B316
	gene_id 5043	GH3	1763	7407	KC247075				β-lactamase	β-lactamase	Terriglobus saanensis SP1PR4
	gene_id 190	GH5	15	39582	KC246777	Firmicutes|Selenomonadales			Cellulase	cellulase (glycosyl hydrolase family 5)	Ruminococcus albus 8
	gene_id 456	GH5	1450	37498	KC246784	Bacteria|Selenomonadales			Gln-synt_N|Gln-synt_C	glutamate--ammonia ligase	Blautia hansenii DSM 20583
	gene_id 522	GH5	1831	36592	KC246786	Firmicutes|Selenomonadales		1	Cellulase	cellulase	Clostridium phytofermentans ISDg
	gene_id 736	GH5	29	36371	KC246792	Firmicutes|Selenomonadales			Gln-synt_N|Gln-synt_C	glutamine synthetase catalytic subunit	Treponema succinifaciens DSM 2489
	gene_id 739	GH5	29	36371	KC246792	Firmicutes|Selenomonadales			Gln-synt_N|Gln-synt_C	glutamine synthetase I	Oscillibacter valericigenes Sjm18-20
	gene_id 860	GH5	28b	31356	KC246796	Firmicutes|Selenomonadales	+		Cellulase	cellulase	Clostridium phytofermentans ISDg
	gene_id 926	GH5	1529	35040	KC246798	Bacteroidetes/ Chlorobi|Prevotella	+		Cellulase	cellulase	unidentified microorganism
	gene_id 968	GH5	27	34815	KC246800	Firmicutes|Selenomonadales			Cellulase	cellulase (glycosyl hydrolase family 5)	Ruminococcus albus 8
	gene_id 1065	GH5	783	33099	KC246803	Firmicutes|Selenomonadales	+	2	Cellulase	B-1,4-endoglucanase	Prevotella bryantii
	gene_id 1263	GH5	203	31447	KC246810	Firmicutes|Selenomonadales			Cellulase	cellulase	Clostridium phytofermentans ISDg
	gene_id 1299	GH5	1477	31333	KC246812	Firmicutes|Selenomonadales	+	1	Cellulase	cellulase	Clostridium phytofermentans ISDg
	gene_id 1343	GH5	33	31001	KC246814	Firmicutes|Selenomonadales	+	1	Cellulase	cellulase	Clostridium phytofermentans ISDg
	gene_id 1435	GH5	52	29038	KC246818	Firmicutes|Selenomonadales			Cellulase	cellulase (glycosyl hydrolase family 5)	Ruminococcus albus 8
	gene_id 1565	GH5	196	27980	KC246824	Bacteroidetes/ Chlorobi|Prevotella	+		n/a	mannan endo-1,4-β-mannosidase	Prevotella buccae ATCC 33574
	gene_id 1566	GH5	196	27980	KC246824	Bacteroidetes/ Chlorobi|Prevotella	+		Cellulase	cellulase	unidentified microorganism
	gene_id 1729	GH5	20b	18056	KC246833	Firmicutes|Selenomonadales		1	Cellulase	cellulase	Clostridium phytofermentans ISDg
	gene_id 2001	GH5	cl_8	30434	KC246840	Firmicutes|Selenomonadales			Cellulase	Endoglucanase	Eubacterium siraeum 70/3
	gene_id 2356	GH5	cl_1149	26952	KC246854	Firmicutes|Selenomonadales			Cellulase	cellodextrinase	uncultured microorganism
	gene_id 2481	GH5	cl_1493	38161	KC246855	Bacteroidetes/ Chlorobi|Coriobacteriaceae		1	Cellulase	cellulase	uncultured microorganism
	gene_id 3076	GH5	cl_1787	34003	KC246870	Firmicutes|Coriobacteriaceae			Cellulase	endo-/exo-type cellulase	Clostridiaceae bacterium AN-C16-KBRB
	gene_id 3077	GH5	cl_1787	34003	KC246870	Firmicutes|Coriobacteriaceae			Cellulase	cellulase (glycosyl hydrolase family 5)	Ruminococcus albus 8
	gene_id 3208	GH5	cl_1792	40342	KC246871	Firmicutes|Selenomonadales	+	1	Cellulase	cellulase	Clostridium phytofermentans ISDg
	gene_id 3536	GH5	1588_n_1603_cl	34075	KC246875	Firmicutes|Selenomonadales	+	1	Cellulase	cellulase	Clostridium phytofermentans ISDg
	gene_id 3736	GH5	1468_n_1482_cl	37430	KC246879	Firmicutes|Selenomonadales			Cellulase	cellodextrinase	uncultured microorganism
	gene_id 2019	GH6	cl_10-cl	32304	KC246841	Actinobacteria|Microbacteriaceae		1	Glyco_hydro_6	cellobiohydrolase A	Sanguibacter keddieii DSM 10542
	gene_id 198	GH9	15	39582	KC246777	Firmicutes|Selenomonadales			Glyco_hydro_9	GH9 β-1,3(4)-glucanase	Alicyclobacillus sp. A4
	gene_id 972	GH9	27	34815	KC246800	Firmicutes|Selenomonadales			Glyco_hydro_9	GH9 β-1,3(4)-glucanase	Alicyclobacillus sp. A4
	gene_id 1430	GH9	52	29038	KC246818	Firmicutes|Selenomonadales			Glyco_hydro_9	GH9 β-1,3(4)-glucanase	Alicyclobacillus sp. A4
	gene_id 2296	GH9	cl_141	13487	KC246852	Firmicutes|Selenomonadales			Glyco_hydro_9	cellodextrinase	Spirochaeta thermophila DSM 6192
	gene_id 3235	GH9	cl_1794	18367	KC246872	Firmicutes|Selenomonadales			Glyco_hydro_9	GH9 β-1,3(4)-glucanase	Alicyclobacillus sp. A4
	gene_id 3723	GH9	1468_n_1482_cl	37430	KC246879	Firmicutes|Selenomonadales			Glyco_hydro_9	glycoside hydrolase family 9	uncultured bacterium
	gene_id 3724	GH9	1468_n_1482_cl	37430	KC246879	Firmicutes|Selenomonadales		1	Glyco_hydro_9	glycoside hydrolase family 9	uncultured bacterium
	gene_id 1134	GH9|CBM4	1758	32935	KC246806	Bacteria|Coriobacteriaceae		1	CelD_N|Glyco_hydro_9	cellulose 1,4-β-cellobiosidase	Clostridium lentocellum DSM 5427
	gene_id 170	GH10	1767	40247	KC246776	Bacteria|Selenomonadales			Glyco_hydro_10	endo-1,4-β-xylanase	Clostridium phytofermentans ISDg
	gene_id 199	GH10	15	39582	KC246777	Firmicutes|Selenomonadales			Glyco_hydro_10	family 10 endo-β-1,4-xylanase	Alicyclobacillus sp. A4
	gene_id 211	GH10	15	39582	KC246777	Firmicutes|Selenomonadales			Glyco_hydro_10	endo-1,4-β-xylanase	Ruminococcus albus 7
	gene_id 523	GH10	1831	36592	KC246786	Firmicutes|Selenomonadales	+	1	Glyco_hydro_10	endo-1,4-β-xylanase	Clostridium lentocellum DSM 5427
	gene_id 859	GH10	28b	31356	KC246796	Firmicutes|Selenomonadales		1	Glyco_hydro_10	endo-1,4-β-xylanase	Clostridium lentocellum DSM 5427
	gene_id 973	GH10	27	34815	KC246800	Firmicutes|Selenomonadales			Glyco_hydro_10	family 10 endo-β-1,4-xylanase	Alicyclobacillus sp. A4
	gene_id 1040	GH10	1584b	31639	KC246802	Firmicutes|Verrucomicrobia			Glyco_hydro_10	family 10 endo-β-1,4-xylanase	Alicyclobacillus sp. A4
	gene_id 1296	GH10	1477	31333	KC246812	Firmicutes|Selenomonadales	+	1	CBM_4_9|Glyco_hydro_10	endo-1,4-β-xylanase	Clostridium lentocellum DSM 5427
	gene_id 1314	GH10	1753	31293	KC246813	Firmicutes|Selenomonadales			Glyco_hydro_10	endo-1,4-β-xylanase	Ruminococcus albus 7
	gene_id 1344	GH10	33	31001	KC246814	Firmicutes|Selenomonadales	+		CBM_4_9|Glyco_hydro_10	endo-1,4-β-xylanase	Clostridium lentocellum DSM 5427
	gene_id 1429	GH10	52	29038	KC246818	Firmicutes|Selenomonadales			Glyco_hydro_10	family 10 endo-β-1,4-xylanase	Alicyclobacillus sp. A4
	gene_id 1464	GH10	1552	28995	KC246819	Firmicutes|Coriobacteriaceae			Glyco_hydro_10	family 10 endo-β-1,4-xylanase	Alicyclobacillus sp. A4
	gene_id 1472	GH10	54	28951	KC246820	Firmicutes|Selenomonadales	+		Glyco_hydro_10	endo-1,4-β-xylanase	Clostridium lentocellum DSM 5427
	gene_id 1721	GH10	20b	18056	KC246833	Firmicutes|Selenomonadales	+		CBM_4_9|Glyco_hydro_10	endo-1,4-β-xylanase	Clostridium lentocellum DSM 5427
	gene_id 1957	GH10	cl_7	29038	KC246839	Firmicutes|Selenomonadales			Glyco_hydro_10	endo-1,4-β-xylanase	Ruminococcus albus 7
	gene_id 2083	GH10	cl_22	25138	KC246842	Firmicutes|Selenomonadales	+	1	Glyco_hydro_10	endo-1,4-β-xylanase	Clostridium lentocellum DSM 5427
	gene_id 2137	GH10	cl_24	24190	KC246844	Firmicutes|Selenomonadales	+	1	Glyco_hydro_10	endo-1,4-β-xylanase	Clostridium lentocellum DSM 5427
	gene_id 2175	GH10	cl_30	35289	KC246845	Firmicutes|Selenomonadales			Glyco_hydro_10	β-1,4-xylanase	Ruminococcus sp. 18P13
	gene_id 2197	GH10	cl_38	23929	KC246847	Firmicutes|Selenomonadales	+	1	Glyco_hydro_10	endo-1,4-β-xylanase	Clostridium lentocellum DSM 5427
	gene_id 2266	GH10	cl_51	29398	KC246850	Firmicutes|Selenomonadales	+		CBM_4_9|Glyco_hydro_10	endo-1,4-β-xylanase	Clostridium lentocellum DSM 5427
	gene_id 2295	GH10	cl_141	13487	KC246852	Firmicutes|Selenomonadales			Glyco_hydro_10	family 10 endo-β-1,4-xylanase	Alicyclobacillus sp. A4
	gene_id 2518	GH10	cl_1523	23464	KC246856	Firmicutes|Selenomonadales	+	1	Glyco_hydro_10	endo-1,4-β-xylanase	Clostridium lentocellum DSM 5427
	gene_id 2865	GH10	cl_1764b	33010	KC246866	Firmicutes|Selenomonadales	+	1	Glyco_hydro_10	endo-1,4-β-xylanase	Clostridium lentocellum DSM 5427
	gene_id 2938	GH10	cl_1771	19045	KC246868	Firmicutes|Selenomonadales			Glyco_hydro_10	endo-1,4-β-xylanase	Ruminococcus albus 7
	gene_id 2963	GH10	cl_1774	31229	KC246869	Firmicutes|Selenomonadales			Glyco_hydro_10	endo-1,4-β-xylanase	Butyrivibrio proteoclasticus B316
	gene_id 3209	GH10	cl_1792	40342	KC246871	Firmicutes|Selenomonadales	+		CBM_4_9|Glyco_hydro_10	endo-1,4-β-xylanase	Clostridium lentocellum DSM 5427
	gene_id 3229	GH10	cl_1794	18367	KC246872	Firmicutes|Selenomonadales	+	1	CBM_4_9|Glyco_hydro_10	endo-1,4-β-xylanase	Clostridium lentocellum DSM 5427
	gene_id 3722	GH10	1468_n_1482_cl	37430	KC246879	Firmicutes|Selenomonadales			Glyco_hydro_10	xylanase	Thermoanaerobacterium saccharolyticum
	gene_id 4253	GH10	35	9935	KC246880		+	1	Glyco_hydro_10	endo-1,4-β-xylanase	Clostridium lentocellum DSM 5427
	gene_id 117	CBM2|GH10	1549a	31522	KC246774	Firmicutes|Selenomonadales	+	1	Glyco_hydro_10	endoxylanase	Cellulosilyticum ruminicola
	gene_id 1530	CBM2|GH10	87	28233	KC246822	Firmicutes|Selenomonadales	+		Glyco_hydro_10	endoxylanase	Cellulosilyticum ruminicola
	gene_id 3526	CBM3|CBM22|GH10	1588_n_1603_cl	34075	KC246875	Firmicutes|Selenomonadales	+	1	CBM_4_9|Glyco_hydro_10	endo-1,4-β-xylanase	Clostridium lentocellum DSM 5427
	gene_id 3527	CBM9|CBM22|GH10	1588_n_1603_cl	34075	KC246875	Firmicutes|Selenomonadales	+	1	CBM_4_9	cellulose 1,4-β-cellobiosidase	Thermoanaerobacterium xylanolyticum LX-11
	gene_id 1456	CBM9|GH10	1552	28995	KC246819	Firmicutes|Coriobacteriaceae	+		Glyco_hydro_10|DUF1083	xylanase	Eubacterium ruminantium
	gene_id 2002	CE15|CBM9|CBM22|GH10	cl_8	30434	KC246840	Firmicutes|Selenomonadales	+	2	DUF1083	cellulose 1,4-β-cellobiosidase	Caldicellulosiruptor kristjanssonii 177R1B
	gene_id 2474	GH12	cl_1493	38161	KC246855	Bacteria|Coriobacteriaceae	+		Peptidase_M16|Peptidase_M16_C|Peptidase_M16_C	peptidase M16 inactive domain protein	Alistipes sp. HGB5
	gene_id 1567	GH26	196	27980	KC246824	Bacteroidetes/ Chlorobi|Prevotella			Glyco_hydro_26	bifunctional mannanase-xyloglucanase	uncultured bacterium
	gene_id 921	GH35	1529	35040	KC246798	Bacteroidetes/ Chlorobi|Prevotella		1	Glyco_hydro_42	glycoside hydrolase family 42	Opitutus terrae PB90-1
	gene_id 5012	GH35	1722	9633	KC247074				UxuA	D-mannonate dehydratase	Butyrivibrio fibrisolvens 16/4
	gene_id 999	GH38	13	34647	KC246801	Bacteria|Selenomonadales			Glyco_hydro_38|α-mann_mid|Glyco_hydro_38C	putative α-mannosidase	Clostridium hathewayi DSM 13479
	gene_id 73	GH39	3b	31284	KC246773	Firmicutes|Bacteria			AraC_E_bind	AraC family transcriptional regulator	Clostridium lentocellum DSM 5427
	gene_id 134	GH39	140	43787	KC246775	Firmicutes|Selenomonadales			Response_reg	AraC family two component transcriptional regulator	Bacillus selenitireducens MLS10
	gene_id 178	GH39	1767	40247	KC246776	Bacteria|Selenomonadales			n/a	AraC family transcriptional regulator	Butyrivibrio proteoclasticus B316
	gene_id 239	GH39	1759	39381	KC246778	Firmicutes|Coriobacteriaceae			n/a	transcriptional regulator, AraC family	Ruminococcus albus 8
	gene_id 271	GH39	1522a	32829	KC246779	Firmicutes|Selenomonadales			n/a	AraC family transcriptional regulator	Streptococcus bovis ATCC 700338
	gene_id 327	GH39	16	38346	KC246781	Firmicutes|Selenomonadales			n/a	transcriptional regulator, AraC family	Subdoligranulum variabile DSM 15176
	gene_id 336	GH39	16	38346	KC246781	Firmicutes|Selenomonadales			Response_reg	two component AraC family transcriptional regulator	Bacillus sp. m3-13
	gene_id 728	GH39	29	36371	KC246792	Firmicutes|Selenomonadales			n/a	AraC family transcriptional regulator	Butyrivibrio proteoclasticus B316
	gene_id 898	GH39	248	35168	KC246797	Firmicutes|Selenomonadales			n/a	AraC family transcriptional regulator	Butyrivibrio proteoclasticus B316
	gene_id 1331	GH39	1753	31293	KC246813	Firmicutes|Selenomonadales			AraC_E_bind	AraC family transcriptional regulator	Butyrivibrio proteoclasticus B316
	gene_id 1409	GH39	4	29212	KC246817	Bacteria|Selenomonadales			n/a	AraC family transcriptional regulator	Bifidobacterium adolescentis ATCC 15703
	gene_id 1535	GH39	1578	28126	KC246823	Bacteria|Coriobacteriaceae			n/a	hypothetical protein CLOSTMETH_03712	Clostridium methylpentosum DSM 5476
	gene_id 1604	GH39	1604	27565	KC246826	Bacteria|Selenomonadales			n/a	AraC family transcriptional regulator	Paenibacillus sp. JDR-2
	gene_id 1705	GH39	1625	26159	KC246832	Firmicutes|Selenomonadales			n/a	transcriptional regulator, AraC family	Olsenella uli DSM 7084
	gene_id 2693	GH39	cl_1556	37043	KC246860	Firmicutes|Selenomonadales			Response_reg	AraC family two component transcriptional regulator	Bacillus selenitireducens MLS10
	gene_id 3537	GH39	1588_n_1603_cl	34075	KC246875	Firmicutes|Selenomonadales			n/a	putative AraC-type sugar metabolism regulator	Clostridium hathewayi DSM 13479
	gene_id 4638	GH39	993	3592	KC246986				n/a	right origin-binding protein	Escherichia coli LT-68
	gene_id 5014	GH39	1722	9633	KC247074				n/a	AraC-type DNA-binding domain-containing proteins	Butyrivibrio fibrisolvens 16/4
	gene_id 194	CBM6|GH43|CBM22	15	39582	KC246777	Firmicutes|Selenomonadales	+		Glyco_hydro_43	α-N-arabinofuranosidase	Clostridium lentocellum DSM 5427
	gene_id 969	CBM6|GH43|CBM22	27	34815	KC246800	Firmicutes|Selenomonadales	+	1	Glyco_hydro_43	α-N-arabinofuranosidase	Clostridium lentocellum DSM 5427
	gene_id 1434	CBM6|GH43|CBM22	52	29038	KC246818	Firmicutes|Selenomonadales	+		Glyco_hydro_43	xylosidase/arabinofuranosidase	Butyrivibrio proteoclasticus B316
	gene_id 3729	CBM6|GH43|CBM22	1468_n_1482_cl	37430	KC246879	Firmicutes|Selenomonadales			Glyco_hydro_43	α-N-arabinofuranosidase	Clostridium lentocellum DSM 5427
	gene_id 3730	CBM6|GH43|CBM22	1468_n_1482_cl	37430	KC246879	Firmicutes|Selenomonadales			n/a	α-N-arabinofuranosidase	Clostridium lentocellum DSM 5427
	gene_id 136	GH43	140	43787	KC246775	Firmicutes|Selenomonadales			n/a	glycoside hydrolase family 28	Bacteroides sp. 3_1_33FAA
	gene_id 195	GH43	15	39582	KC246777	Firmicutes|Selenomonadales			Glyco_hydro_43	Xylan 1,4-β-xylosidase	Thermobacillus composti KWC4
	gene_id 688	GH43	575	36541	KC246791	Bacteria|Selenomonadales			Glyco_hydro_43	xylosidase/arabinosidase	Bryantella formatexigens DSM 14469
	gene_id 970	GH43	27	34815	KC246800	Firmicutes|Selenomonadales			Glyco_hydro_43	xylan 1,4-β-xylosidase	Paenibacillus sp. JDR-2
	gene_id 1237	GH43	21	32179	KC246809	Firmicutes|Selenomonadales			Aldose_epim	Aldose 1-epimerase	Rhodothermus marinus SG0.5JP17-172
	gene_id 1433	GH43	52	29038	KC246818	Firmicutes|Selenomonadales			Glyco_hydro_43	Xylan 1,4-β-xylosidase	Clostridium papyrosolvens DSM 2782
	gene_id 1475	GH43	54	28951	KC246820	Firmicutes|Selenomonadales			Aldose_epim	Aldose 1-epimerase	Muricauda ruestringensis DSM 13258
	gene_id 2069	GH43	cl_22	25138	KC246842	Firmicutes|Selenomonadales			n/a	α-N-arabinofuranosidase	Eubacterium cellulosolvens 6
	gene_id 2088	GH43	cl_23	38917	KC246843	Firmicutes|Selenomonadales			n/a	α-N-arabinofuranosidase	Paenibacillus lactis 154
	gene_id 2200	GH43	cl_38	23929	KC246847	Firmicutes|Selenomonadales			Aldose_epim	Aldose 1-epimerase	Thermotoga neapolitana DSM 4359
	gene_id 2695	GH43	cl_1556	37043	KC246860	Firmicutes|Selenomonadales			n/a	glycoside hydrolase family 28	Bacteroides sp. 3_1_33FAA
	gene_id 2841	GH43	cl_1748	28498	KC246864	Bacteroidetes/ Chlorobi|Prevotella	+		Glyco_hydro_43	family 43 glycosyl hydrolase	Prevotella ruminicola 23
	gene_id 3619	GH43	1771_n_1784_cl	26394	KC246877	Firmicutes|Selenomonadales			n/a	α-N-arabinofuranosidase	Eubacterium cellulosolvens 6
	gene_id 3620	GH43	1771_n_1784_cl	26394	KC246877	Firmicutes|Selenomonadales			n/a	α-N-arabinofuranosidase	Eubacterium cellulosolvens 6
	gene_id 3728	GH43	1468_n_1482_cl	37430	KC246879	Firmicutes|Selenomonadales			Glyco_hydro_43	Xylan 1,4-β-xylosidase	Thermobacillus composti KWC4
	gene_id 4256	GH43	35	9935	KC246880				Aldose_epim	aldose 1-epimerase	Rhodothermus marinus DSM 4252
	gene_id 4347	GH43	236	1975	KC246912				Aldose_epim	aldose 1-epimerase	Escherichia coli IAI39
	gene_id 128	GH43|CBM32	140	43787	KC246775	Firmicutes|Selenomonadales			Glyco_hydro_43	putative endo-1,4-β-xylanase	Bryantella formatexigens DSM 14469
	gene_id 903	GH43|CBM32	248	35168	KC246797	Firmicutes|Selenomonadales			Glyco_hydro_43|F5_F8_type_C	putative endo-1,4-β-xylanase	Bryantella formatexigens DSM 14469
	gene_id 2062	GH43|CBM32	cl_22	25138	KC246842	Firmicutes|Selenomonadales			Glyco_hydro_43	putative endo-1,4-β-xylanase	Bryantella formatexigens DSM 14469
	gene_id 2063	GH43|CBM32	cl_22	25138	KC246842	Firmicutes|Selenomonadales			n/a	putative endo-1,4-β-xylanase	Bryantella formatexigens DSM 14469
	gene_id 3611	GH43|CBM32	1771_n_1784_cl	26394	KC246877	Firmicutes|Selenomonadales			n/a	putative endo-1,4-β-xylanase	Bryantella formatexigens DSM 14469
	gene_id 3612	GH43|CBM32	1771_n_1784_cl	26394	KC246877	Firmicutes|Selenomonadales			Glyco_hydro_43	putative endo-1,4-β-xylanase	Bryantella formatexigens DSM 14469
	gene_id 807	GH51	99	35795	KC246794	Actinobacteria|Coriobacteriaceae			α-L-AF_C	α-N-arabinofuranosidase	Clostridium hathewayi DSM 13479
	gene_id 61	GH53	3a	26782	KC246772	Firmicutes|Selenomonadales		7	GGDEF	diguanylate cyclase/phosphodiesterase	Eubacterium cellulosolvens 6
	gene_id 97	GH53	1549a	31522	KC246774	Firmicutes|Selenomonadales			GGDEF	arabinogalactan endo-1,4-β-galactosidase	Ruminococcus flavefaciens FD-1
	gene_id 981	GH53	27	34815	KC246800	Firmicutes|Selenomonadales		5	GGDEF	diguanylate cyclase and metal dependent phosphohydrolase	Halanaerobium hydrogeniformans
	gene_id 1005	GH53	13	34647	KC246801	Bacteria|Selenomonadales		5	GGDEF	diguanylate cyclase (GGDEF) domain protein	Ruminococcus albus 8
	gene_id 1032	GH53	1584b	31639	KC246802	Firmicutes|Verrucomicrobia		2	Cache_1|HAMP|GGDEF	GGDEF/cache/HAMP domain-containing protein	Butyrivibrio proteoclasticus B316
	gene_id 1064	GH53	783	33099	KC246803	Firmicutes|Selenomonadales			GGDEF	diguanylate cyclase (GGDEF) domain protein	Ruminococcus albus 8
	gene_id 1225	GH53	21	32179	KC246809	Firmicutes|Selenomonadales			GGDEF	arabinogalactan endo-1,4-β-galactosidase	Ruminococcus flavefaciens FD-1
	gene_id 1446	GH53	1552	28995	KC246819	Firmicutes|Coriobacteriaceae		7	GGDEF	diguanylate cyclase	Fibrobacter succinogenes subsp. succinogenes S85
	gene_id 1453	GH53	1552	28995	KC246819	Firmicutes|Coriobacteriaceae		2	HAMP|GGDEF	diguanylate cyclase	Megasphaera elsdenii DSM 20460
	gene_id 1465	GH53	1552	28995	KC246819	Firmicutes|Coriobacteriaceae			GGDEF	arabinogalactan endo-1,4-β-galactosidase	Ruminococcus flavefaciens FD-1
	gene_id 1499	GH53	1772	28620	KC246821	Actinobacteria|Coriobacteriaceae			FIST|FIST_C|GGDEF	putative sensory box-containing diguanylate cyclase	Selenomonas sputigena ATCC 35185
	gene_id 1634	GH53	1757	24332	KC246828	Firmicutes|Selenomonadales			GGDEF	arabinogalactan endo-1,4-β-galactosidase	Ruminococcus flavefaciens FD-1
	gene_id 1952	GH53	cl_6	18713	KC246838	Firmicutes|Selenomonadales		2	GGDEF	diguanylate cyclase (GGDEF) domain	Ruminococcus torques L2-14
	gene_id 2097	GH53	cl_23	38917	KC246843	Firmicutes|Selenomonadales			Peripla_BP_1	periplasmic-binding protein/LacI transcriptional regulator	Ruminococcus albus 7
	gene_id 2098	GH53	cl_23	38917	KC246843	Firmicutes|Selenomonadales		2	GGDEF	diguanylate cyclase/phosphodiesterase with PAS/PAC sensor(s)	Eubacterium rectale ATCC 33656
	gene_id 2155	GH53	cl_30	35289	KC246845	Firmicutes|Selenomonadales		5	GGDEF	diguanylate cyclase	Desulfovibrio vulgaris str. 'Miyazaki F'
	gene_id 3524	GH53	1588_n_1603_cl	34075	KC246875	Firmicutes|Selenomonadales		6	GGDEF	diguanylate cyclase	Shewanella frigidimarina NCIMB 400
	gene_id 4599	GH53	927	2016	KC246975				GGDEF	diguanylate cyclase domain protein	Escherichia coli 3431
	gene_id 139	GH78	140	43787	KC246775	Firmicutes|Selenomonadales			Bac_rhamnosid_N|Bac_rhamnosid	alfa-L-rhamnosidase	Bryantella formatexigens DSM 14469
	gene_id 214	GH78	15	39582	KC246777	Firmicutes|Selenomonadales			Bac_rhamnosid_N|Bac_rhamnosid	alfa-L-rhamnosidase	Bryantella formatexigens DSM 14469
	gene_id 279	GH78	1522a	32829	KC246779	Firmicutes|Selenomonadales			Bac_rhamnosid_N|Bac_rhamnosid	α-L-rhamnosidase	Clostridium sp. D5
	gene_id 340	GH78	16	38346	KC246781	Firmicutes|Selenomonadales			Bac_rhamnosid	α-L-rhamnosidase	Spirosoma linguale DSM 74
	gene_id 797	GH78	99	35795	KC246794	Actinobacteria|Coriobacteriaceae			Sulfatase	putative sulfatase	Lentisphaera araneosa HTCC2155
	gene_id 902	GH78	248	35168	KC246797	Firmicutes|Selenomonadales			Bac_rhamnosid_N|Bac_rhamnosid	α-L-rhamnosidase Rha78A	Butyrivibrio proteoclasticus B316
	gene_id 1380	GH78	1514	30298	KC246816	Bacteroidetes/Chlorobi |Dehalococcoidetes	+		Bac_rhamnosid_N|Bac_rhamnosid	α-L-rhamnosidase	Runella slithyformis DSM 19594
	gene_id 1388	GH78	1514	30298	KC246816	Bacteroidetes/Chlorobi |Dehalococcoidetes	+		Bac_rhamnosid	α-L-rhamnosidase	Runella slithyformis DSM 19594
	gene_id 1608	GH78	1604	27565	KC246826	Bacteria|Selenomonadales			Bac_rhamnosid_N|Bac_rhamnosid	putative alfa-L-rhamnosidase	Bryantella formatexigens DSM 14469
	gene_id 2698	GH78	cl_1556	37043	KC246860	Firmicutes|Selenomonadales			Bac_rhamnosid_N|Bac_rhamnosid	alfa-L-rhamnosidase	Bryantella formatexigens DSM 14469
	gene_id 2701	GH78	cl_1556	37043	KC246860	Firmicutes|Selenomonadales			Bac_rhamnosid_N|Bac_rhamnosid	α-L-rhamnosidase N-terminal domain./Bacterial α-L-rhamnosidase.	Faecalibacterium prausnitzii SL3/3
	gene_id 2941	GH78	cl_1771	19045	KC246868	Firmicutes|Selenomonadales			Bac_rhamnosid_N	alfa-L-rhamnosidase	Bryantella formatexigens DSM 14469
	gene_id 3609	GH78	1771_n_1784_cl	26394	KC246877	Firmicutes|Selenomonadales			Bac_rhamnosid_N|Bac_rhamnosid	α-L-rhamnosidase	Pedobacter heparinus DSM 2366
GH families not listed in Table 1
	gene_id 169	GH4	1767	40247	KC246776	Bacteria|Selenomonadales			Cupin_2|AMP-binding	Acyl-coenzyme A synthetases/AMP-(fatty) acid ligases	Ruminococcus sp. 18P13
	gene_id 890	GH4	248	35168	KC246797	Firmicutes|Selenomonadales			AMP-binding	fatty-acid-CoA ligase	Prevotella oris C735
	gene_id 1622	GH4	178	27529	KC246827	Firmicutes|Selenomonadales		1	AMP-binding|Condensation|AMP-binding|PP-binding|Condensation|Condensation|AMP-binding|Condensation	Phenylalanine racemase	Bacillus thuringiensis serovar huazhongensis BGSC 4BD1
	gene_id 2080	GH4	cl_22	25138	KC246842	Firmicutes|Selenomonadales			Glyco_hydro_4|Glyco_hydro_4C	glycoside hydrolase family protein	Halothermothrix orenii H 168
	gene_id 2473	GH4	cl_1493	38161	KC246855	Bacteroidetes/ Chlorobi|Coriobacteriaceae			AMP-binding	O-succinylbenzoate-CoA ligase	Prevotella dentalis DSM 3688
	gene_id 2738	GH4	cl_1559	31216	KC246861	Proteobacteria|Enterobacteriaceae			Condensation|AMP-binding	enterobactin synthetase component F	Escherichia coli
	gene_id 3478	GH4	1777_n_1791_cl	40223	KC246874	Bacteria|Coriobacteriaceae			AMP-binding	Acyl-coenzyme A synthetases/AMP-(fatty) acid ligases	Ruminococcus sp. 18P13
	gene_id 4429	GH4	402	2180	KC246929				AMP-binding	acetate-CoA ligase	Escherichia coli M863
	gene_id 4477	GH4	551	2843	KC246943				Glyco_hydro_4|Glyco_hydro_4C	phospho-chitobiase; general 6-phospho-β-glucosidase activity	Escherichia coli str. K-12 substr. MG1655
	gene_id 4751	GH4	1214	2142	KC247014				Glyco_hydro_4|Glyco_hydro_4C	α-galactosidase, NAD(P)-binding	Escherichia coli str. K-12 substr. MG1655
	gene_id 357	GH13	1756	38182	KC246782	Firmicutes|Selenomonadales			α-amylase	amylosucrase	Oribacterium sp. oral taxon 078 str. F0262
	gene_id 2136	GH13	cl_24	24190	KC246844	Firmicutes|Selenomonadales			α-amylase	amylopullulanase	Blautia hansenii DSM 20583
	gene_id 2231	GH13	cl_48	19990	KC246849	Proteobacteria|Oceanospirillales			MoaE	molybdopterin synthase, large subunit	Escherichia coli str. K-12 substr. MG1655
	gene_id 2480	GH13	cl_1493	38161	KC246855	Bacteroidetes/ Chlorobi|Coriobacteriaceae			n/a	alanyl-tRNA synthetase	Bacteroides thetaiotaomicron VPI-5482
	gene_id 2519	GH13	cl_1523	23464	KC246856	Firmicutes|Selenomonadales			α-amylase	amylopullulanase	Blautia hansenii DSM 20583
	gene_id 2563	GH13	cl_1528	11401	KC246857	Actinobacteria|Coriobacteriaceae			α-amylase	α amylase catalytic subunit	Atopobium parvulum DSM 20469
	gene_id 2564	GH13	cl_1528	11401	KC246857	Actinobacteria|Coriobacteriaceae			α-amylase	oligo-1,6-glucosidase	Mitsuokella multacida DSM 20544
	gene_id 2565	GH13	cl_1528	11401	KC246857	Actinobacteria|Coriobacteriaceae			α-amylase	α amylase catalytic subunit	Atopobium parvulum DSM 20469
	gene_id 2647	GH13	cl_1539	29451	KC246858	Firmicutes|Selenomonadales			DUF1653	PKD protein	Faecalibacterium prausnitzii A2-165
	gene_id 2950	GH13	cl_1774	31229	KC246869	Firmicutes|Selenomonadales			dCMP_cyt_deam_1	tRNA-adenosine deaminase	Planctomyces brasiliensis DSM 5305
	gene_id 3230	GH13	cl_1794	18367	KC246872	Firmicutes|Selenomonadales			α-amylase	neopullulanase 2	Clostridium hathewayi DSM 13479
	gene_id 4742	GH13	1209	3816	KC247013				α-amylase	cytoplasmic α-amylase	Escherichia coli str. K-12 substr. MG1655
	gene_id 5122	GH13	1795	3617	KC247080				α-amylase	amylosucrase	Oribacterium sp. oral taxon 078 str. F0262
	gene_id 3672	GH13|CBM26	1474_n_1484_cl	23902	KC246878	Actinobacteria|Coriobacteriaceae	+	1	α-amylase|Ricin_B_lectin	putative α-amylase	Bifidobacterium gallicum DSM 20093
	gene_id 1037	CBM48|GH13	1584b	31639	KC246802	Firmicutes|Verrucomicrobia			CBM_48|α-amylase|α-amylase_C	glycoside hydrolase family 13 domain protein	Acetivibrio cellulolyticus CD2
	gene_id 1487	GH18	1772	28620	KC246821	Actinobacteria|Coriobacteriaceae			AhpC-TSA|Redoxin	bacterioferritin comigratory protein	Oribacterium sp. oral taxon 078 str. F0262
	gene_id 4799	GH18	1335	5046	KC247026				AhpC-TSA|Redoxin	alkyl hydroperoxide reductase subunit C	Escherichia coli O157:H7 str. EDL933
	gene_id 790	GH20	99	35795	KC246794	Actinobacteria|Coriobacteriaceae			Glyco_hydro_20	β-N-acetylhexosaminidase	Kordia algicida OT-1
	gene_id 1183	GH23	2	32672	KC246807	Firmicutes|Selenomonadales	+	1	PG_binding_1	hypothetical protein CXIVA_01680	Clostridium sp. SY8519
	gene_id 1737	GH23	137	24324	KC246834	Bacteria|Chlorobium	+	1	SBP_bac_3	family 3 extracellular solute-binding protein	Spirochaeta smaragdinae DSM 11293
	gene_id 423	GH23	643	37886	KC246783	Actinobacteria|Coriobacteriaceae		2	PhageMin_Tail	phage tail tape measure protein, family, core region domain protein	Clostridium butyricum E4 str. BoNT E BL5262
	gene_id 497	GH23	46	37381	KC246785	Bacteria|Selenomonadales		1	SBP_bac_3	amino acid ABC transporter substrate-binding protein	Butyrivibrio proteoclasticus B316
	gene_id 4642	GH23	993	3592	KC246986				SLT	soluble lytic murein transglycosylase	Escherichia coli M605
	gene_id 912	GH25	1529	35040	KC246798	Bacteroidetes/ Chlorobi|Prevotella	+	1	Glyco_hydro_25	glycosyl hydrolase family 25	Prevotella bivia JCVIHMP010
	gene_id 3	GH25	1532b	34941	KC246771	Bacteria|Selenomonadales			n/a	cell wall/surface repeat protein	Clostridium lentocellum DSM 5427
	gene_id 562	GH25	160	36967	KC246787	Firmicutes|Selenomonadales			n/a	S-layer y domain-containing protein	Filifactor alocis ATCC 35896
	gene_id 629	GH25	1770	36961	KC246789	Bacteria|Coriobacteriaceae			n/a	mannosyl-glycoprotein endo-β-N-acetylglucosamidase	Enterococcus faecium 1,231,501
	gene_id 1631	GH25	1757	24332	KC246828	Firmicutes|Selenomonadales			n/a	NlpC/P60 family protein	Clostridium sp. HGF2
	gene_id 1014	GH27	13	34647	KC246801	Bacteria|Selenomonadales			n/a	α-galactosidase	Ruminococcus sp. 18P13
	gene_id 142	GH29	140	43787	KC246775	Firmicutes|Selenomonadales			Lipase_GDSL	Lysophospholipase L1 and related esterases	Ruminococcus torques L2-14
	gene_id 353	GH29	1756	38182	KC246782	Firmicutes|Selenomonadales			α_L_fucos	α-L-fucosidase	Treponema azotonutricium ZAS-9
	gene_id 2070	GH29	cl_22	25138	KC246842	Firmicutes|Selenomonadales			n/a	Lysophospholipase L1 and related esterases	Ruminococcus torques L2-14
	gene_id 1383	GH30	1514	30298	KC246816	Bacteroidetes/Chlorobi|Dehalococcoidetes	+		Glyco_hydro_30	β-D-(1,4)-xylosidase	uncultured rumen bacterium
	gene_id 2830	GH31	cl_1748	28498	KC246864	Bacteroidetes/ Chlorobi|Prevotella	+		n/a	α-xylosidase	Prevotella bryantii B14
	gene_id 1039	GH31	1584b	31639	KC246802	Firmicutes|Verrucomicrobia			Glyco_hydro_31	glucosidase	Cellulosilyticum ruminicola
	gene_id 2749	GH31	cl_1565	33158	KC246862	Firmicutes|Coriobacteriaceae			Glyco_hydro_31	α-xylosidase	Thermotoga neapolitana DSM 4359
	gene_id 2831	GH31	cl_1748	28498	KC246864	Bacteroidetes/ Chlorobi|Prevotella			Glyco_hydro_31	α-xylosidase	Prevotella bryantii B14
	gene_id 2832	GH31	cl_1748	28498	KC246864	Bacteroidetes/ Chlorobi|Prevotella			Glyco_hydro_31	α-xylosidase	Prevotella bryantii B14
	gene_id 573	GH32	160	36967	KC246787	Firmicutes|Selenomonadales			PfkB	pfkB family carbohydrate kinase family protein	Shigella boydii 5216-82
	gene_id 1103	GH32	12	32950	KC246804	Bacteria|Selenomonadales			PfkB	fructokinase-2	Subdoligranulum variabile DSM 15176
	gene_id 1618	GH32	1604	27565	KC246826	Bacteria|Selenomonadales		7	PTS_EIIC|PTS_EIIA_1	PTS system, sucrose-specific, EIIBCA component	Oribacterium sp. oral taxon 078 str. F0262
	gene_id 1678	GH32	1760b	23102	KC246831	Proteobacteria|Enterobacteriaceae		10	PTS_EIIB|PTS_EIIC|PTS_EIIA_1	fused β-glucoside-specific PTS enzymes: IIA component/IIB component/IIC component	Escherichia coli str. K-12 substr. MG1655
	gene_id 2566	GH32	cl_1528	11401	KC246857	Actinobacteria|Coriobacteriaceae		10	PTS_EIIB|PTS_EIIC	PTS system, trehalose-specific IIBC subunit	Atopobium parvulum DSM 20469
	gene_id 4269	GH32	115	2780	KC246885				Glyco_hydro_32N	β-fructosidases (levanase/invertase)	Ruminococcus torques L2-14
	gene_id 4286	GH32	157	2214	KC246892				Glyco_hydro_32N|Glyco_hydro_32C	sucrose-6-phosphate hydrolase	Solobacterium moorei F0204
	gene_id 5009	GH32	1722	9633	KC247074				PfkB	KHG/KDPG family aldolase/carbohydrate kinase, PfkB family	Bryantella formatexigens DSM 14469
	gene_id 267	GH33	1522a	32829	KC246779	Firmicutes|Selenomonadales		7	FGE-sulfatase	serine/threonine-protein kinase Pkn1	Pyramidobacter piscolens W5455
	gene_id 308	GH33	19	39260	KC246780	Bacteria|Coriobacteriaceae			DHDPS	dihydrodipicolinate synthase	Atopobium parvulum DSM 20469
	gene_id 696	GH33	575	36541	KC246791	Bacteria|Selenomonadales			DHDPS	dihydrodipicolinate synthase	Clostridium sp. D5
	gene_id 4358	GH33	276	2420	KC246915				DHDPS	N-acetylneuraminate lyase NanA	Escherichia coli UMNK88
	gene_id 4279	GH37	127	2168	KC246889				Trehalase	trehalase	Escherichia coli E1520
	gene_id 4280	GH37	127	2168	KC246889				Trehalase	cytoplasmic trehalase	Escherichia coli
	gene_id 4328	GH63	209	1999	KC246906				n/a	α-glucosidase	Escherichia coli str. K-12 substr. MG1655
	gene_id 4329	GH63	209	1999	KC246906				n/a	α-glucosidase	Escherichia coli str. K-12 substr. MG1655
	gene_id 1685	GH65	1760b	23102	KC246831	Proteobacteria|Enterobacteriaceae			Hydrolase	phosphoenolpyruvate and 6-phosphogluconate phosphatase	Escherichia coli str. K-12 substr. MG1655
	gene_id 1582	GH72	90	27830	KC246825	Firmicutes|Selenomonadales			MMR_HSR1|YchF-GTPase_C	GTP-dependent nucleic acid-binding protein EngD	Clostridium thermocellum ATCC 27405
	gene_id 589	GH73	224	36973	KC246788	Actinobacteria|Coriobacteriaceae	+	1	Big_2|ChW	calcineurin-like phosphoesterase	Slackia heliotrinireducens DSM 20476
	gene_id 1625	GH73	178	27529	KC246827	Firmicutes|Selenomonadales	+	1	n/a	surface protein pspA precursor	Streptococcus pneumoniae R6
	gene_id 2177	GH73	cl_30	35289	KC246845	Firmicutes|Selenomonadales	+	1	n/a	putative N-acetylmuramoyl-L-alanine amidase	Bacillus megaterium QM B1551
	gene_id 2218	GH73	cl_47	11316	KC246848	Bacteria|Deltaproteobacteria	+	1	n/a	putative mannosyl-glycoprotein endo-β-N-acetylglucosamidase	Clostridium difficile QCD-63q42
	gene_id 591	GH73	224	36973	KC246788	Actinobacteria|Coriobacteriaceae			Big_2|Big_2|ChW	calcineurin-like phosphoesterase	Slackia heliotrinireducens DSM 20476
	gene_id 1133	GH73	1758	32935	KC246806	Firmicutes|Coriobacteriaceae			n/a	SpoIID/LytB domain-containing protein	Xylanimonas cellulosilytica DSM 15894
	gene_id 4525	GH73	651	2361	KC246956				n/a	flagellar rod assembly protein/muramidase FlgJ	Escherichia coli O104:H4 str. LB226692
	gene_id 570	GH77	160	36967	KC246787	Firmicutes|Selenomonadales			Glyco_hydro_77	4-α-glucanotransferase	Roseburia intestinalis M50/1
	gene_id 4606	GH77	939	3505	KC246977				Glyco_hydro_77	4-α-glucanotransferase (amylomaltase)	Escherichia coli str. K-12 substr. MG1655
	gene_id 226	GH84	1759	39381	KC246778	Firmicutes|Coriobacteriaceae			AMP_N|Peptidase_M24	xaa-pro aminopeptidase	Clostridium perfringens SM101
	gene_id 4576	GH84	854	2071	KC246969				Peptidase_M24	proline dipeptidase	Shigella flexneri 2a str. 301
	gene_id 1740	GH92	137	24324	KC246834	Bacteria|Chlorobium			adh_short	short-chain dehydrogenase/reductase SDR	Victivallis vadensis ATCC BAA-548
	gene_id 4609	GH92	941	3633	KC246978				adh_short	2,3-dihydro-2,3-dihydroxybenzoate dehydrogenase	Escherichia coli H736
	gene_id 4676	GH92	1107	2510	KC246996				adh_short|KR	predicted short-chain oxidoreductase	Escherichia coli str. K-12 substr. MG1655
	gene_id 4680	GH92	1112	2865	KC246997				adh_short	oxidoreductase, short chain dehydrogenase/reductase family protein	Escherichia coli MS 116-1
	gene_id 520	GH94	1831	36592	KC246786	Firmicutes|Selenomonadales			CBM_X|Glyco_transf_36|GT36_AF	chitobiose phosphorylase	Coprococcus sp. ART55/1
	gene_id 863	GH94	28b	31356	KC246796	Firmicutes|Selenomonadales			CBM_X|Glyco_transf_36|GT36_AF	chitobiose phosphorylase	Coprococcus sp. ART55/1
	gene_id 1300	GH94	1477	31333	KC246812	Firmicutes|Selenomonadales			CBM_X|Glyco_transf_36|GT36_AF	glycosyltransferase	Coprococcus sp. ART55/1
	gene_id 1342	GH94	33	31001	KC246814	Firmicutes|Selenomonadales			CBM_X|Glyco_transf_36|GT36_AF	glycosyltransferase	Ruminococcus sp. 18P13
	gene_id 3207	GH94	cl_1792	40342	KC246871	Firmicutes|Selenomonadales			CBM_X|Glyco_transf_36|GT36_AF	glycosyltransferase	Clostridium lentocellum DSM 5427
	gene_id 360	GH95	1756	38182	KC246782	Firmicutes|Selenomonadales	+	1	Big_2	transglutaminase domain-containing protein	Desulfosporosinus meridiei DSM 13257
	gene_id 923	GH105	1529	35040	KC246798	Bacteroidetes/ Chlorobi|Prevotella			Glyco_hydro_88	glycosyl hydrolase, family 88	Bacteroides vulgatus PC510
	gene_id 1390	GH106	1514	30298	KC246816	Bacteroidetes/Chlorobi |Dehalococcoidetes	+		n/a	glycoside hydrolase family 2	Bacteroides sp. D2
	gene_id 1536	GH106	1578	28126	KC246823	Bacteria|Coriobacteriaceae	+	1	n/a	hypothetical protein CLOSTMETH_01604	Clostridium methylpentosum DSM 5476
	gene_id 1394	GH106	1514	30298	KC246816	Bacteroidetes/Chlorobi |Dehalococcoidetes			n/a	glycoside hydrolase family 2	Bacteroides sp. D2
	gene_id 1782	GH109	39	20035	KC246836	Bacteroidetes/ Chlorobi|Bacteria	+		GFO_IDH_MocA	glycosyl hydrolase family 109 protein 1	Bacteroides sp. 3_2_5
	gene_id 175	GH109	1767	40247	KC246776	Bacteria|Selenomonadales			GFO_IDH_MocA|GFO_IDH_MocA_C	dehydrogenase	Clostridium hathewayi DSM 13479
	gene_id 1742	GH109	137	24324	KC246834	Bacteria|Chlorobium			AP_endonuc_2|GFO_IDH_MocA|GFO_IDH_MocA_C	dehydrogenase	Clostridium hathewayi DSM 13479
	gene_id 3541	GH109	1588_n_1603_cl	34075	KC246875	Firmicutes|Selenomonadales			GFO_IDH_MocA|GFO_IDH_MocA_C	oxidoreductase domain protein	Paenibacillus lactis 154
	gene_id 2174	GH111|CBM16	cl_30	35289	KC246845	Firmicutes|Selenomonadales	+		n/a	sugar ABC transporter substrate-binding protein	Butyrivibrio proteoclasticus B316
	gene_id 2864	GH111|CBM16	cl_1764b	33010	KC246866	Firmicutes|Selenomonadales	+		n/a	sugar ABC transporter substrate-binding protein	Butyrivibrio proteoclasticus B316
CBM families
	gene_id 2741	CBM2	cl_1565	33158	KC246862	Firmicutes|Coriobacteriaceae			n/a	thrombospondin type 3 repeat-containing protein	Clostridium botulinum Ba4 str. 657
	gene_id 1384	CBM2|CBM57	1514	30298	KC246816	Bacteroidetes/Chlorobi |Dehalococcoidetes			DUF1593	secreted protein	Actinomyces urogenitalis DSM 15434
	gene_id 117	CBM2|GH10	1549a	31522	KC246774	Firmicutes|Selenomonadales	+	1	Glyco_hydro_10	endoxylanase	Cellulosilyticum ruminicola
	gene_id 1530	CBM2|GH10	87	28233	KC246822	Firmicutes|Selenomonadales	+		Glyco_hydro_10	endoxylanase	Cellulosilyticum ruminicola
	gene_id 3526	CBM3|CBM22|GH10	1588_n_1603_cl	34075	KC246875	Firmicutes|Selenomonadales	+	1	CBM_4_9|Glyco_hydro_10	endo-1,4-β-xylanase	Clostridium lentocellum DSM 5427
	gene_id 1134	GH9|CBM4	1758	32935	KC246806	Bacteria|Coriobacteriaceae		1	CelD_N|Glyco_hydro_9	cellulose 1,4-β-cellobiosidase	Clostridium lentocellum DSM 5427
	gene_id 1252	CBM5	203	31447	KC246810	Firmicutes|Selenomonadales			DUF3472	glycosyl hydrolase	Bacillus cereus G9842
	gene_id 920	CBM6	1529	35040	KC246798	Bacteroidetes/ Chlorobi|Prevotella			PKD	PKD domain protein	Verrucomicrobiae bacterium DG1235
	gene_id 1434	CBM6|GH43|CBM22	52	29038	KC246818	Firmicutes|Selenomonadales	+		Glyco_hydro_43	xylosidase/arabinofuranosidase	Butyrivibrio proteoclasticus B316
	gene_id 194	CBM6|GH43|CBM22	15	39582	KC246777	Firmicutes|Selenomonadales	+		Glyco_hydro_43	α-N-arabinofuranosidase	Clostridium lentocellum DSM 5427
	gene_id 3729	CBM6|GH43|CBM22	1468_n_1482_cl	37430	KC246879	Firmicutes|Selenomonadales			Glyco_hydro_43	α-N-arabinofuranosidase	Clostridium lentocellum DSM 5427
	gene_id 3730	CBM6|GH43|CBM22	1468_n_1482_cl	37430	KC246879	Firmicutes|Selenomonadales			n/a	α-N-arabinofuranosidase	Clostridium lentocellum DSM 5427
	gene_id 969	CBM6|GH43|CBM22	27	34815	KC246800	Firmicutes|Selenomonadales	+	1	Glyco_hydro_43	α-N-arabinofuranosidase	Clostridium lentocellum DSM 5427
	gene_id 1228	CBM9	21	32179	KC246809	Firmicutes|Selenomonadales			n/a	GGDEF domain protein (selenocysteine protein)	Paenibacillus sp. JDR-2
	gene_id 1456	CBM9|GH10	1552	28995	KC246819	Firmicutes|Coriobacteriaceae	+		Glyco_hydro_10|DUF1083	xylanase	Eubacterium ruminantium
	gene_id 2002	CE15|CBM9|CBM22|GH10	cl_8	30434	KC246840	Firmicutes|Selenomonadales	+	2	DUF1083	cellulose 1,4-β-cellobiosidase	Caldicellulosiruptor kristjanssonii 177R1B
	gene_id 3527	CBM9|CBM22|GH10	1588_n_1603_cl	34075	KC246875	Firmicutes|Selenomonadales	+	1	CBM_4_9	cellulose 1,4-β-cellobiosidase	Thermoanaerobacterium xylanolyticum LX-11
	gene_id 4957	CBM13	1622	3929	KC247059				n/a	RhsH core protein with extension	Escherichia coli O55:H7 str. CB9615
	gene_id 1572	CBM16	90	27830	KC246825	Firmicutes|Selenomonadales	+	12	n/a	integral membrane protein-like protein	Acetivibrio cellulolyticus CD2
	gene_id 2174	GH111|CBM16	cl_30	35289	KC246845	Firmicutes|Selenomonadales	+		n/a	sugar ABC transporter substrate-binding protein	Butyrivibrio proteoclasticus B316
	gene_id 2864	GH111|CBM16	cl_1764b	33010	KC246866	Firmicutes|Selenomonadales	+		n/a	sugar ABC transporter substrate-binding protein	Butyrivibrio proteoclasticus B316
	gene_id 774	CBM20	1761	36240	KC246793	Firmicutes|Selenomonadales			RNase_E_G	ribonuclease, Rne/Rng family	Paenibacillus sp. Y412MC10
	gene_id 4737	CBM20	1187	3127	KC247011				RNase_E_G	ribonuclease G	Escherichia sp. 1_1_43
	gene_id 2002	CE15|CBM9|CBM22|GH10	cl_8	30434	KC246840	Firmicutes|Selenomonadales	+	2	DUF1083	cellulose 1,4-β-cellobiosidase	Caldicellulosiruptor kristjanssonii 177R1B
	gene_id 3526	CBM3|CBM22|GH10	1588_n_1603_cl	34075	KC246875	Firmicutes|Selenomonadales	+	1	CBM_4_9|Glyco_hydro_10	endo-1,4-β-xylanase	Clostridium lentocellum DSM 5427
	gene_id 3527	CBM9|CBM22|GH10	1588_n_1603_cl	34075	KC246875	Firmicutes|Selenomonadales	+	1	CBM_4_9	cellulose 1,4-β-cellobiosidase	Thermoanaerobacterium xylanolyticum LX-11
	gene_id 1434	CBM6|GH43|CBM22	52	29038	KC246818	Firmicutes|Selenomonadales	+		Glyco_hydro_43	xylosidase/arabinofuranosidase	Butyrivibrio proteoclasticus B316
	gene_id 194	CBM6|GH43|CBM22	15	39582	KC246777	Firmicutes|Selenomonadales	+		Glyco_hydro_43	α-N-arabinofuranosidase	Clostridium lentocellum DSM 5427
	gene_id 3729	CBM6|GH43|CBM22	1468_n_1482_cl	37430	KC246879	Firmicutes|Selenomonadales			Glyco_hydro_43	α-N-arabinofuranosidase	Clostridium lentocellum DSM 5427
	gene_id 3730	CBM6|GH43|CBM22	1468_n_1482_cl	37430	KC246879	Firmicutes|Selenomonadales			n/a	α-N-arabinofuranosidase	Clostridium lentocellum DSM 5427
	gene_id 969	CBM6|GH43|CBM22	27	34815	KC246800	Firmicutes|Selenomonadales	+	1	Glyco_hydro_43	α-N-arabinofuranosidase	Clostridium lentocellum DSM 5427
	gene_id 107	CE1|CBM22	1549a	31522	KC246774	Firmicutes|Selenomonadales	+	1	n/a	acyl-CoA thioesterase I-like protein	Roseburia hominis A2-183
	gene_id 3672	GH13|CBM26	1474_n_1484_cl	23902	KC246878	Actinobacteria|Coriobacteriaceae	+	1	α-amylase|Ricin_B_lectin	putative α-amylase	Bifidobacterium gallicum DSM 20093
	gene_id 143	CBM32	140	43787	KC246775	Firmicutes|Selenomonadales			Peptidase_S9|Abhydrolase_3	esterase/lipase	Lactobacillus antri DSM 16041
	gene_id 342	CBM32	16	38346	KC246781	Firmicutes|Selenomonadales			COesterase|Peptidase_S9|Abhydrolase_3	esterase/lipase	Lactobacillus antri DSM 16041
	gene_id 4574	CBM32	851	2222	KC246968				RHS	rhsD element protein	Escherichia coli str. K-12 substr. MG1655
	gene_id 128	GH43|CBM32	140	43787	KC246775	Firmicutes|Selenomonadales			Glyco_hydro_43	putative endo-1,4-β-xylanase	Bryantella formatexigens DSM 14469
	gene_id 2062	GH43|CBM32	cl_22	25138	KC246842	Firmicutes|Selenomonadales			Glyco_hydro_43	putative endo-1,4-β-xylanase	Bryantella formatexigens DSM 14469
	gene_id 2063	GH43|CBM32	cl_22	25138	KC246842	Firmicutes|Selenomonadales			n/a	putative endo-1,4-β-xylanase	Bryantella formatexigens DSM 14469
	gene_id 3611	GH43|CBM32	1771_n_1784_cl	26394	KC246877	Firmicutes|Selenomonadales			n/a	putative endo-1,4-β-xylanase	Bryantella formatexigens DSM 14469
	gene_id 3612	GH43|CBM32	1771_n_1784_cl	26394	KC246877	Firmicutes|Selenomonadales			Glyco_hydro_43	putative endo-1,4-β-xylanase	Bryantella formatexigens DSM 14469
	gene_id 903	GH43|CBM32	248	35168	KC246797	Firmicutes|Selenomonadales			Glyco_hydro_43|F5_F8_type_C	putative endo-1,4-β-xylanase	Bryantella formatexigens DSM 14469
	gene_id 2245	CBM35	cl_48	19990	KC246849	Proteobacteria|Oceanospirillales			PBP	kinase inhibitor homolog, UPF0098 family	Escherichia coli str. K-12 substr. MG1655
	gene_id 3579	CBM35	785_n_1807_cl	9121	KC246876				PBP	kinase inhibitor homolog, UPF0098 family	Escherichia coli str. K-12 substr. MG1655
	gene_id 182	CBM37	1767	40247	KC246776	Bacteria|Selenomonadales	+		Transglut_core	putative transglutaminase/protease	Clostridium botulinum BKT015925
	gene_id 236	CBM37	1759	39381	KC246778	Firmicutes|Coriobacteriaceae	+		Transglut_core	surface antigen BspA-like	Trichomonas vaginalis G3
	gene_id 1140	CBM37	1758	32935	KC246806	Firmicutes|Coriobacteriaceae	+		n/a	surface antigen BspA	Tannerella forsythia
	gene_id 1190	CBM37	2	32672	KC246807	Firmicutes|Selenomonadales	+	1	n/a	cell surface protein	bacterium Ellin514
	gene_id 1246	CBM37	203	31447	KC246810	Firmicutes|Selenomonadales	+	1	n/a	surface antigen BspA-like	Trichomonas vaginalis G3
	gene_id 1256	CBM37	203	31447	KC246810	Firmicutes|Selenomonadales	+		n/a	cell surface protein	Ruminococcus flavefaciens FD-1
	gene_id 2107	CBM37	cl_23	38917	KC246843	Firmicutes|Selenomonadales	+		n/a	hypothetical protein Rumal_2536	Ruminococcus albus 7
	gene_id 2127	CBM37	cl_24	24190	KC246844	Firmicutes|Selenomonadales	+		n/a	cell wall binding repeat-containing protein	Clostridium beijerinckii NCIMB 8052
	gene_id 2529	CBM37	cl_1523	23464	KC246856	Firmicutes|Selenomonadales	+	1	n/a	Ig domain-containing protein group 2 domain-containing protein	Clostridium cellulovorans 743B
	gene_id 1261	CBM37	203	31447	KC246810	Firmicutes|Selenomonadales			Peptidase_M23	fibronectin type III domain-containing protein	Ruminococcus albus 7
	gene_id 1592	CBM37	90	27830	KC246825	Firmicutes|Selenomonadales			n/a	surface antigen BspA-like	Trichomonas vaginalis G3
	gene_id 2211	CBM37	cl_38	23929	KC246847	Firmicutes|Selenomonadales		1	n/a	cell surface leucine-rich repeat-containing protein	Ruminococcus flavefaciens FD-1
	gene_id 1779	CBM48|CE1	39	20035	KC246836	Bacteroidetes/ Chlorobi|Bacteria	+		Esterase	esterase	Paludibacter propionicigenes WB4
	gene_id 1037	CBM48|GH13	1584b	31639	KC246802	Firmicutes|Verrucomicrobia			CBM_48|α-amylase|α-amylase_C	glycoside hydrolase family 13 domain protein	Acetivibrio cellulolyticus CD2
	gene_id 1562	CE6|CBM48|CE1	196	27980	KC246824	Bacteroidetes/ Chlorobi|Prevotella	+		Esterase	endo-1,4-β-xylanase Z	Zunongwangia profunda SM-A87
	gene_id 653	CBM50	17	34687	KC246790	Firmicutes|Selenomonadales	+		n/a	Sel1 domain protein repeat-containing protein	Haemophilus influenzae 7P49H1
	gene_id 1136	CBM50	1758	32935	KC246806	Firmicutes|Coriobacteriaceae	+		n/a	5'-nucleotidase/2' 3'-cyclic phosphodiesterase and related esterases-like protein	Syntrophomonas wolfei subsp. wolfei str. Goettingen
	gene_id 1538	CBM50	1578	28126	KC246823	Bacteria|Coriobacteriaceae	+	1	PG_binding_1|PG_binding_1	Peptidoglycan-binding domain 1 protein	Clostridium cellulovorans 743B
	gene_id 1778	CBM50	39	20035	KC246836	Bacteroidetes/ Chlorobi|Bacteria	+		NLPC_P60	dipeptidyl-peptidase VI	Bacteroides fragilis 3_1_12
	gene_id 2073	CBM50	cl_22	25138	KC246842	Firmicutes|Selenomonadales	+		n/a	peptidoglycan-binding lysin domain-containing protein	Spirochaeta smaragdinae DSM 11293
	gene_id 4414	CBM50	372	2258	KC246924		+		NLPC_P60	predicted peptidase, C40 clan, lipoprotein	Escherichia coli str. K-12 substr. MG1655
	gene_id 411	CBM50	643	37886	KC246783	Actinobacteria|Coriobacteriaceae			n/a	endolysin	Dehalococcoides ethenogenes 195
	gene_id 1552	CBM50	1578	28126	KC246823	Bacteria|Coriobacteriaceae		1	PG_binding_1	peptidoglycan binding domain-containing protein	Thermoanaerobacter pseudethanolicus ATCC 33223
	gene_id 1776	CBM50	39	20035	KC246836	Bacteroidetes/ Chlorobi|Bacteria		1	YkuD	ErfK/YbiS/YcfS/YnhG family protein	Acidaminococcus fermentans DSM 20731
	gene_id 2269	CBM50	cl_138	12621	KC246851	Proteobacteria|Oceanospirillales			DPBB_1	sporulation and cell division repeat protein	Escherichia coli MS 21-1
	gene_id 2280	CBM50	cl_138	12621	KC246851	Proteobacteria|Oceanospirillales			n/a	Sel1 repeat protein	Escherichia coli MS 116-1
	gene_id 4289	CBM50	167	2101	KC246893			1	n/a	conserved protein, Sel1 family	Escherichia coli str. K-12 substr. MG1655
	gene_id 4909	CBM50	1558	3199	KC247048				Amidase_3	N-acetylmuramoyl-L-alanine amidase amiB	Shigella sonnei 53G
	gene_id 3673	CBM54	1474_n_1484_cl	23902	KC246878	Actinobacteria|Coriobacteriaceae	+	1	n/a	cell wall hydrolase/autolysin	Roseburia hominis A2-183
	gene_id 282	CBM54	1522a	32829	KC246779	Firmicutes|Selenomonadales			SLH	glycoside hydrolase family 18	Clostridium papyrosolvens DSM 2782
	gene_id 2842	CBM57	cl_1748	28498	KC246864	Bacteroidetes/ Chlorobi|Prevotella	+	1	CotH	putative secreted protein	endosymbiont of Riftia pachyptila (vent Ph05)
	gene_id 1384	CBM2|CBM57	1514	30298	KC246816	Bacteroidetes/Chlorobi |Dehalococcoidetes			DUF1593	secreted protein	Actinomyces urogenitalis DSM 15434
CE families
	gene_id 1681	CE1	1760b	23102	KC246831	Proteobacteria|Enterobacteriaceae	+		Esterase	xylanase	Escherichia coli str. K-12 substr. DH10B
	gene_id 2837	CE1	cl_1748	28498	KC246864	Bacteroidetes/ Chlorobi|Prevotella	+		Esterase	isoamylase domain/esterase family protein	Prevotella ruminicola 23
	gene_id 2840	CE1	cl_1748	28498	KC246864	Bacteroidetes/ Chlorobi|Prevotella	+		Esterase	isoamylase domain/esterase family protein	Prevotella ruminicola 23
	gene_id 171	CE1	1767	40247	KC246776	Bacteria|Selenomonadales			Esterase	Predicted esterase	Eubacterium siraeum 70/3
	gene_id 820	CE1	26	35731	KC246795	Firmicutes|Selenomonadales			n/a	Enterochelin esterase and related enzymes	Eubacterium rectale M104/1
	gene_id 1100	CE1	12	32950	KC246804	Bacteria|Selenomonadales			ABC_tran	ABC-type multidrug transport system, ATPase component	Butyrivibrio fibrisolvens 16/4
	gene_id 2103	CE1	cl_23	38917	KC246843	Firmicutes|Selenomonadales			ADH_N|ADH_zinc_N	Threonine dehydrogenase and related Zn-dependent dehydrogenases	butyrate-producing bacterium SS3/4
	gene_id 2524	CE1	cl_1523	23464	KC246856	Firmicutes|Selenomonadales			ADH_N|ADH_zinc_N	alcohol dehydrogenase	Alkaliphilus metalliredigens QYMF
	gene_id 2736	CE1	cl_1559	31216	KC246861	Proteobacteria|Enterobacteriaceae			DUF3327|Esterase	enterobactin/ferric enterobactin esterase	Escherichia coli ATCC 8739
	gene_id 4418	CE1	383	3332	KC246926				ABC_tran|ABC_tran	putative ABC transporter ATP-binding protein	Escherichia coli O104:H4 str. 01-09591
	gene_id 4471	CE1	486	4076	KC246940				ADH_N|ADH_zinc_N	zinc-binding dehydrogenase	Escherichia coli 3431
	gene_id 4670	CE1	1078	3164	KC246994				DLH	carboxymethylenebutenolidase	Escherichia coli MS 116-1
	gene_id 107	CE1|CBM22	1549a	31522	KC246774	Firmicutes|Selenomonadales	+	1	n/a	acyl-CoA thioesterase I-like protein	Roseburia hominis A2-183
	gene_id 1562	CE6|CBM48|CE1	196	27980	KC246824	Bacteroidetes/ Chlorobi|Prevotella	+		Esterase	endo-1,4-β-xylanase Z	Zunongwangia profunda SM-A87
	gene_id 1779	CBM48|CE1	39	20035	KC246836	Bacteroidetes/ Chlorobi|Bacteria	+		Esterase	esterase	Paludibacter propionicigenes WB4
	gene_id 115	CE2	1549a	31522	KC246774	Firmicutes|Selenomonadales			n/a	acetyl-xylan esterase	Butyrivibrio proteoclasticus B316
	gene_id 1482	CE4	54	28951	KC246820	Firmicutes|Selenomonadales		1	Polysacc_deac_1	peptidoglycan N-acetylglucosamine deacetylase A	Clostridium hathewayi DSM 13479
	gene_id 2804	CE4	cl_1738	22138	KC246863	Firmicutes|Coriobacteriaceae		1	Polysacc_deac_1	xylanase/chitin deacetylase	Cryptobacterium curtum DSM 15641
	gene_id 1562	CE6|CBM48|CE1	196	27980	KC246824	Bacteroidetes/ Chlorobi|Prevotella	+		Esterase	endo-1,4-β-xylanase Z	Zunongwangia profunda SM-A87
	gene_id 1777	CE12|CE8	39	20035	KC246836	Bacteroidetes/ Chlorobi|Bacteria	+		n/a	hypothetical protein KNP414_04842	Paenibacillus mucilaginosus KNP414
	gene_id 947	CE9	1762	34957	KC246799	Bacteria|Coriobacteriaceae			n/a	dihydropyrimidinase	Lachnospiraceae bacterium 2_1_58FAA
	gene_id 4555	CE9	777	2775	KC246962				n/a	N-acetylglucosamine-6-phosphate deacetylase	Escherichia coli E22
	gene_id 4827	CE9	1417	2353	KC247034				Glucosamine_iso	glucosamine-6-phosphate isomerase	Escherichia albertii TW07627
	gene_id 4828	CE9	1417	2353	KC247034				Amidohydro_1	N-acetylglucosamine-6-phosphate deacetylase	Escherichia coli B354
	gene_id 1393	CE10	1514	30298	KC246816	Bacteroidetes/Chlorobi |Dehalococcoidetes	+		COesterase|Abhydrolase_3	carboxylesterase type b	Paludibacter propionicigenes WB4
	gene_id 212	CE10	15	39582	KC246777	Firmicutes|Selenomonadales			n/a	acetyl esterase family enzyme	Clostridiales bacterium 1_7_47_FAA
	gene_id 272	CE10	1522a	32829	KC246779	Firmicutes|Selenomonadales			Abhydrolase_3	putative lipase/esterase	Clostridium sp. D5
	gene_id 275	CE10	1522a	32829	KC246779	Firmicutes|Selenomonadales			Abhydrolase_3|Peptidase_S9	Esterase/lipase	Bacillus sp. m3-13
	gene_id 277	CE10	1522a	32829	KC246779	Firmicutes|Selenomonadales			Abhydrolase_3	putative lipase/esterase	Clostridium sp. D5
	gene_id 328	CE10	16	38346	KC246781	Firmicutes|Selenomonadales			n/a	acetyl esterase family enzyme	Clostridium sp. M62/1
	gene_id 329	CE10	16	38346	KC246781	Firmicutes|Selenomonadales			COesterase	carboxylesterase	Bacteroides sp. 4_1_36
	gene_id 331	CE10	16	38346	KC246781	Firmicutes|Selenomonadales			COesterase|Abhydrolase_3	carboxylesterase type B	Muricauda ruestringensis DSM 13258
	gene_id 1607	CE10	1604	27565	KC246826	Bacteria|Selenomonadales			DUF2424|Abhydrolase_3	lipase/esterase	Alcanivorax borkumensis SK2
	gene_id 2621	CE10	cl_1539	29451	KC246858	Firmicutes|Selenomonadales			Abhydrolase_3	esterase/lipase	Francisella novicida FTG
	gene_id 33	CE11	1532b	34941	KC246771	Bacteria|Selenomonadales			DEAD|Helicase_C	DEAD/DEAH box helicase	Faecalibacterium cf. prausnitzii KLE1255
	gene_id 4451	CE11	438	2870	KC246936				DEAD|Helicase_C	ATP-dependent RNA helicase	Escherichia coli str. K-12 substr. MG1655
	gene_id 4665	CE11	1072	2676	KC246992				DEAD	Cold-shock DEAD-box protein A	Escherichia coli EC4100B
	gene_id 2939	CE12	cl_1771	19045	KC246868	Firmicutes|Selenomonadales			n/a	esterase/lipase-like protein	Clostridium phytofermentans ISDg
	gene_id 1777	CE12|CE8	39	20035	KC246836	Bacteroidetes/ Chlorobi|Bacteria	+		n/a	hypothetical protein KNP414_04842	Paenibacillus mucilaginosus KNP414
	gene_id 280	CE13	1522a	32829	KC246779	Firmicutes|Selenomonadales	+	1	n/a	putative esterase	Ruminococcus flavefaciens FD-1
	gene_id 276	CE13	1522a	32829	KC246779	Firmicutes|Selenomonadales			n/a	putative esterase	Ruminococcus flavefaciens FD-1
	gene_id 1780	CE15	39	20035	KC246836	Bacteroidetes/ Chlorobi|Bacteria	+		n/a	acetyl xylan esterase	Asticcacaulis biprosthecum C19
	gene_id 2002	CE15|CBM9|CBM22|GH10	cl_8	30434	KC246840	Firmicutes|Selenomonadales	+	2	DUF1083	cellulose 1,4-β-cellobiosidase	Caldicellulosiruptor kristjanssonii 177R1B
GT families
	gene_id 1488	GT1	1772	28620	KC246821	Actinobacteria|Coriobacteriaceae			n/a	putative glycosyltransferase, MGT family	Scardovia inopinata F0304
	gene_id 656	GT2	17	34687	KC246790	Firmicutes|Selenomonadales	+	2	SBP_bac_3|HisKA|HATPase_c|Response_reg|Response_reg	Signal transduction histidine kinase	Faecalibacterium prausnitzii SL3/3
	gene_id 663	GT2	17	34687	KC246790	Firmicutes|Selenomonadales	+	2	HisKA|HATPase_c|Response_reg|Response_reg	sensory box sensor histidine kinase/response regulator	Clostridium sp. D5
	gene_id 1108	GT2	1495	33011	KC246805	Bacteria|Selenomonadales	+	1	SpoIID	modifier protein of major autolysin LytC	Ornithinibacillus sp. TW25
	gene_id 2093	GT2	cl_23	38917	KC246843	Firmicutes|Selenomonadales	+	2	HisKA	two component system histidine kinase/response regulator hybrid protein	Butyrivibrio proteoclasticus B316
	gene_id 43	GT2	3a	26782	KC246772	Firmicutes|Selenomonadales			Methyltransf_11	transcriptional regulator, MerR family	Clostridium cellulovorans 743B
	gene_id 77	GT2	3b	31284	KC246773	Firmicutes|Bacteria			Response_reg|Trans_reg_C	two component transcriptional regulator, winged helix family	Clostridium papyrosolvens DSM 2782
	gene_id 364	GT2	1756	38182	KC246782	Firmicutes|Selenomonadales		1	HisKA|HATPase_c|Response_reg|Response_reg	sensory box sensor histidine kinase/response regulator	Clostridium sp. D5
	gene_id 366	GT2	1756	38182	KC246782	Firmicutes|Selenomonadales			HATPase_c|Response_reg	Signal transduction histidine kinase	Ruminococcus torques L2-14
	gene_id 368	GT2	1756	38182	KC246782	Firmicutes|Selenomonadales		2	HATPase_c|Response_reg|Response_reg	putative hybrid sensory kinase	Clostridium sp. D5
	gene_id 595	GT2	224	36973	KC246788	Actinobacteria|Coriobacteriaceae			Glycos_transf_2	family 2 glycosyl transferase	Coriobacterium glomerans PW2
	gene_id 659	GT2	17	34687	KC246790	Firmicutes|Selenomonadales		2	HisKA|HATPase_c|Response_reg|Response_reg	two-component hybrid sensor kinase/response regulator	Clostridium difficile ATCC 43255
	gene_id 664	GT2	17	34687	KC246790	Firmicutes|Selenomonadales			PAS_3|HisKA|HATPase_c|Response_reg|Response_reg	sensory box sensor histidine kinase/response regulator	Clostridium sp. D5
	gene_id 708	GT2	575	36541	KC246791	Bacteria|Selenomonadales			Mac	maltose O-acetyltransferase	Brevibacterium mcbrellneri ATCC 49030
	gene_id 762	GT2	1761	36240	KC246793	Firmicutes|Selenomonadales			tRNA-synt_1e	cysteinyl-tRNA synthetase	Eubacterium limosum KIST612
	gene_id 876	GT2	248	35168	KC246797	Firmicutes|Selenomonadales			GARS_A|Dala_Dala_lig_C	phosphoribosylglycinamide synthetase, ATP-grasp (A) domain protein	Fibrobacter succinogenes subsp. succinogenes S85
	gene_id 877	GT2	248	35168	KC246797	Firmicutes|Selenomonadales			DegT_DnrJ_EryC1	Predicted pyridoxal phosphate-dependent enzyme apparently involved in regulation of cell wall biogenesis	Ruminococcus torques L2-14
	gene_id 895	GT2	248	35168	KC246797	Firmicutes|Selenomonadales			DegT_DnrJ_EryC1	DegT/DnrJ/EryC1/StrS aminotransferase	Ruminococcus flavefaciens FD-1
	gene_id 1066	GT2	783	33099	KC246803	Firmicutes|Selenomonadales			RmlD_sub_bind|3β_HSD	UDP-galactose 4-epimerase	Coprococcus catus GD/7
	gene_id 1071	GT2	783	33099	KC246803	Firmicutes|Selenomonadales		2	Glycos_transf_2	group 2 family glycosyl transferase protein	Clostridium botulinum Ba4 str. 657
	gene_id 1072	GT2	783	33099	KC246803	Firmicutes|Selenomonadales		2	n/a	glycosyl transferase family 2	Acetivibrio cellulolyticus CD2
	gene_id 1097	GT2	12	32950	KC246804	Bacteria|Selenomonadales			Response_reg|Trans_reg_C	DNA-binding response regulator VicR	Faecalibacterium prausnitzii A2-165
	gene_id 1098	GT2	12	32950	KC246804	Bacteria|Selenomonadales			HATPase_c	integral membrane sensor signal transduction histidine kinase	Clostridium cellulovorans 743B
	gene_id 1137	GT2	1758	32935	KC246806	Firmicutes|Coriobacteriaceae			Response_reg|Trans_reg_C	regulatory protein VanR	Roseburia intestinalis L1-82
	gene_id 1138	GT2	1758	32935	KC246806	Firmicutes|Coriobacteriaceae		6	HisKA|HATPase_c	sensor histidine kinase	Roseburia intestinalis L1-82
	gene_id 1143	GT2	1758	32935	KC246806	Firmicutes|Coriobacteriaceae			Response_reg|Trans_reg_C	two component transcriptional regulator, winged helix family protein	Ruminococcus flavefaciens FD-1
	gene_id 1259	GT2	203	31447	KC246810	Firmicutes|Selenomonadales			Radical_SAM	radical SAM superfamily protein	Desulfosporosinus sp. OT
	gene_id 1462	GT2	1552	28995	KC246819	Firmicutes|Coriobacteriaceae			Radical_SAM	Radical SAM domain protein	Eubacterium cellulosolvens 6
	gene_id 1467	GT2	1552	28995	KC246819	Firmicutes|Coriobacteriaceae			n/a	glycosyl transferase family 2	Butyrivibrio proteoclasticus B316
	gene_id 1585	GT2	90	27830	KC246825	Firmicutes|Selenomonadales		2	HisKA|HATPase_c	integral membrane sensor signal transduction histidine kinase	Clostridium phytofermentans ISDg
	gene_id 1586	GT2	90	27830	KC246825	Firmicutes|Selenomonadales			Response_reg|Trans_reg_C	two component transcriptional regulator	Clostridium phytofermentans ISDg
	gene_id 1968	GT2	cl_7	29038	KC246839	Firmicutes|Selenomonadales			Hydrolase	HAD superfamily hydrolase	Lactococcus lactis subsp. lactis KF147
	gene_id 1997	GT2	cl_8	30434	KC246840	Firmicutes|Selenomonadales			Glycos_transf_2	Glycosyltransferases involved in cell wall biogenesis	Roseburia intestinalis XB6B4
	gene_id 2015	GT2	cl_10-cl	32304	KC246841	Actinobacteria|Microbacteriaceae		5	HisKA|HATPase_c	signal transduction histidine kinase	Microbacterium testaceum StLB037
	gene_id 2017	GT2	cl_10-cl	32304	KC246841	Actinobacteria|Microbacteriaceae		4	Glycos_transf_2	glycosyltransferase, probably	Microbacterium testaceum StLB037
	gene_id 2037	GT2	cl_10-cl	32304	KC246841	Actinobacteria|Microbacteriaceae			UDPG_MGDP_dh_N|UDPG_MGDP_dh|UDPG_MGDP_dh_C	UDP-glucose 6-dehydrogenase	Microbacterium testaceum StLB037
	gene_id 2094	GT2	cl_23	38917	KC246843	Firmicutes|Selenomonadales			HATPase_c|Response_reg|Response_reg	putative hybrid sensory kinase	Clostridium sp. D5
	gene_id 2190	GT2	cl_32	11044	KC246846	Bacteria|Bacteria			Response_reg|Trans_reg_C	transcriptional regulatory protein ResD	Oribacterium sp. oral taxon 108 str. F0425
	gene_id 2362	GT2	cl_1149	26952	KC246854	Firmicutes|Selenomonadales			Response_reg|Trans_reg_C	two component transcriptional regulator, winged helix family	Clostridium carboxidivorans P7
	gene_id 2461	GT2	cl_1493	38161	KC246855	Bacteroidetes/ Chlorobi|Coriobacteriaceae			HisKA|HATPase_c	two-component system sensor histidine kinase	Bacteroides sp. 2_2_4
	gene_id 2462	GT2	cl_1493	38161	KC246855	Bacteroidetes/ Chlorobi|Coriobacteriaceae			Response_reg	response regulator receiver domain protein	Bacteroides clarus YIT 12056
	gene_id 2468	GT2	cl_1493	38161	KC246855	Bacteroidetes/ Chlorobi|Coriobacteriaceae			AMP-binding	Long-chain-fatty-acid--CoA ligase	Odoribacter splanchnicus DSM 20712
	gene_id 2472	GT2	cl_1493	38161	KC246855	Bacteroidetes/ Chlorobi|Coriobacteriaceae			ACP_syn_III|ACP_syn_III_C	3-oxoacyl-	Roseburia hominis A2-183
	gene_id 2719	GT2	cl_1559	31216	KC246861	Proteobacteria|Enterobacteriaceae		4	GSPII_E_N	bacteriophage N4 adsorption protein B	Escherichia coli O157:H7 str. EDL933
	gene_id 2720	GT2	cl_1559	31216	KC246861	Proteobacteria|Enterobacteriaceae		2	HisKA|HATPase_c	sensory histidine kinase in two-component regulatory system with CusR, senses copper ions	Escherichia coli str. K-12 substr. MG1655
	gene_id 2721	GT2	cl_1559	31216	KC246861	Proteobacteria|Enterobacteriaceae			Response_reg|Trans_reg_C	transcriptional activator protein irlR	Escherichia coli 2362-75
	gene_id 2722	GT2	cl_1559	31216	KC246861	Proteobacteria|Enterobacteriaceae			OEP|OEP	copper/silver efflux system, outer membrane component	Escherichia coli str. K-12 substr. MG1655
	gene_id 2946	GT2	cl_1771	19045	KC246868	Firmicutes|Selenomonadales			Hydrolase	HAD superfamily hydrolase	Lactococcus lactis subsp. lactis KF147
	gene_id 2953	GT2	cl_1774	31229	KC246869	Firmicutes|Selenomonadales		2	HisKA|HATPase_c	histidine kinase	Clostridium cellulolyticum H10
	gene_id 2954	GT2	cl_1774	31229	KC246869	Firmicutes|Selenomonadales			Response_reg|Trans_reg_C	Response regulators consisting of a CheY-like receiver domain and a winged-helix DNA-binding domain	Ruminococcus bromii L2-63
	gene_id 3056	GT2	cl_1787	34003	KC246870	Firmicutes|Coriobacteriaceae			HATPase_c|Response_reg	ATPase/histidine kinase/DNA gyrase B/HSP90 domain protein	Ruminococcus albus 8
	gene_id 3057	GT2	cl_1787	34003	KC246870	Firmicutes|Coriobacteriaceae			Response_reg	response regulator receiver protein	Ruminococcus albus 7
	gene_id 3061	GT2	cl_1787	34003	KC246870	Firmicutes|Coriobacteriaceae			n/a	glycosyl transferase, group 2 family protein	Ruminococcus flavefaciens FD-1
	gene_id 3084	GT2	cl_1787	34003	KC246870	Firmicutes|Coriobacteriaceae			DegT_DnrJ_EryC1	Predicted pyridoxal phosphate-dependent enzyme apparently involved in regulation of cell wall biogenesis	Ruminococcus sp. 18P13
	gene_id 3086	GT2	cl_1787	34003	KC246870	Firmicutes|Coriobacteriaceae			Bac_transf	undecaprenyl-phosphate galactosephosphotransferase	Bacteroides sp. 2_1_33B
	gene_id 3087	GT2	cl_1787	34003	KC246870	Firmicutes|Coriobacteriaceae			n/a	Biotin carboxylase	Ruminococcus sp. SR1/5
	gene_id 3521	GT2	1588_n_1603_cl	34075	KC246875	Firmicutes|Selenomonadales			n/a	Glycosyltransferases involved in cell wall biogenesis	Ruminococcus obeum A2-162
	gene_id 3682	GT2	1474_n_1484_cl	23902	KC246878	Actinobacteria|Coriobacteriaceae			Glycos_transf_2	family 2 glycosyl transferase	Eggerthella lenta DSM 2243
	gene_id 3684	GT2	1474_n_1484_cl	23902	KC246878	Actinobacteria|Coriobacteriaceae			Glycos_transf_2	glycosyl transferase CpsJ	Faecalibacterium prausnitzii A2-165
	gene_id 4336	GT2	226	4473	KC246909				Response_reg|Sigma54_activat	fused response regulator of ato operon, in two-component system with AtoS: response regulator/sigma54 interaction protein	Escherichia coli str. K-12 substr. MG1655
	gene_id 4337	GT2	226	4473	KC246909			2	PAS|HisKA|HATPase_c	signal transduction histidine-protein kinase AtoS	Escherichia coli H736
	gene_id 4539	GT2	695	2748	KC246959			2	n/a	undecaprenyl-phosphate 4-deoxy-4-formamido-L-arabinose transferase	Shigella dysenteriae 1012
	gene_id 4540	GT2	695	2748	KC246959				Glycos_transf_2	glycosyltransferase, group 2 family protein	Escherichia coli MS 78-1
	gene_id 4578	GT2	871	2027	KC246970				HATPase_c|RcsC|Response_reg	ATPase, histidine kinase-, DNA gyrase B-, and HSP90-like domain protein	Escherichia coli MS 116-1
	gene_id 4580	GT2	876	2076	KC246971				Response_reg	chemotaxis regulatory protein CheY	Escherichia coli CFT073
	gene_id 4607	GT2	941	3633	KC246978				AMP-binding	2,3-dihydroxybenzoate-AMP ligase component of enterobactin synthase multienzyme complex	Escherichia coli STEC_S1191
	gene_id 4993	GT2	1668	3057	KC247069				DegT_DnrJ_EryC1|Aminotran_1_2	lipopolysaccharide biosynthesis protein rffA	Shigella boydii 3594-74
	gene_id 3680	GT2|GT4	1474_n_1484_cl	23902	KC246878	Actinobacteria|Coriobacteriaceae			Glycos_transf_2	glycosyl transferase CpsJ	Bifidobacterium gallicum DSM 20093
	gene_id 3680	GT2|GT4	1474_n_1484_cl	23902	KC246878	Actinobacteria|Coriobacteriaceae			Glycos_transf_2	glycosyl transferase CpsJ	Bifidobacterium gallicum DSM 20093
	gene_id 83	GT4	3b	31284	KC246773	Firmicutes|Bacteria			ABC_tran	ferric enterobactin transport ATP-binding protein fepC	Clostridium symbiosum WAL-14673
	gene_id 162	GT4	1767	40247	KC246776	Bacteria|Selenomonadales			ABC_tran	ABC transporter	Mahella australiensis 50-1 BON
	gene_id 177	GT4	1767	40247	KC246776	Bacteria|Selenomonadales			GFO_IDH_MocA|GFO_IDH_MocA_C	oxidoreductase domain protein	Rahnella sp. Y9602
	gene_id 201	GT4	15	39582	KC246777	Firmicutes|Selenomonadales		5	ABC_membrane|ABC_tran	ABC transporter ATP-binding protein/permease	Butyrivibrio proteoclasticus B316
	gene_id 202	GT4	15	39582	KC246777	Firmicutes|Selenomonadales		5	ABC_membrane	ABC transporter ATP-binding protein/permease	Butyrivibrio proteoclasticus B316
	gene_id 205	GT4	15	39582	KC246777	Firmicutes|Selenomonadales		6	ABC_membrane|ABC_tran	ABC transporter ATP-binding protein/permease	Butyrivibrio proteoclasticus B316
	gene_id 237	GT4	1759	39381	KC246778	Firmicutes|Coriobacteriaceae			ABC_tran	ABC transporter-like protein	Ruminococcus albus 7
	gene_id 447	GT4	1450	37498	KC246784	Bacteria|Selenomonadales			GATase_2|Asn_synthase	asparagine synthase	Lachnospiraceae bacterium 3_1_46FAA
	gene_id 488	GT4	46	37381	KC246785	Bacteria|Selenomonadales			ABC_tran	amino acid ABC transporter ATP-binding protein, PAAT family	Atopobium vaginae DSM 15829
	gene_id 495	GT4	46	37381	KC246785	Bacteria|Selenomonadales			ABC_tran	amino acid ABC transporter ATP-binding protein, PAAT family (TC 3.A.1.3.-)	Faecalibacterium prausnitzii L2-6
	gene_id 652	GT4	17	34687	KC246790	Firmicutes|Selenomonadales			ABC_tran	ABC-type polar amino acid transport system, ATPase component	Pelotomaculum thermopropionicum SI
	gene_id 729	GT4	29	36371	KC246792	Firmicutes|Selenomonadales			GFO_IDH_MocA	putative lipopolysaccharide biosynthesis protein	Clostridium hathewayi DSM 13479
	gene_id 889	GT4	248	35168	KC246797	Firmicutes|Selenomonadales			Glycos_transf_1	glycosyl transferase group 1	Desulfitobacterium metallireducens DSM 15288
	gene_id 892	GT4	248	35168	KC246797	Firmicutes|Selenomonadales			n/a	hexapeptide transferase family protein	Clostridium hathewayi DSM 13479
	gene_id 894	GT4	248	35168	KC246797	Firmicutes|Selenomonadales		1	Bac_transf	UDP-phosphate galactose phosphotransferase	Tepidanaerobacter sp. Re1
	gene_id 914	GT4	1529	35040	KC246798	Bacteroidetes/ Chlorobi|Prevotella			NTP_transferase	mannose-1-phosphate guanylyltransferase	Prevotella buccae ATCC 33574
	gene_id 961	GT4	27	34815	KC246800	Firmicutes|Selenomonadales			ABC_tran	ABC transporter family protein	Desulfosporosinus sp. OT
	gene_id 974	GT4	27	34815	KC246800	Firmicutes|Selenomonadales		5	ABC_membrane|ABC_tran	ABC transporter ATP-binding protein/permease	Butyrivibrio proteoclasticus B316
	gene_id 975	GT4	27	34815	KC246800	Firmicutes|Selenomonadales		5	ABC_membrane	ABC transporter ATP-binding protein	Paenibacillus sp. oral taxon 786 str. D14
	gene_id 993	GT4	13	34647	KC246801	Bacteria|Selenomonadales			ABC_tran	iron chelate uptake ABC transporter	Clostridium sp. 7_2_43FAA
	gene_id 1223	GT4	21	32179	KC246809	Firmicutes|Selenomonadales			ABC_tran	ABC transporter ATP-binding protein	Archaeoglobus fulgidus DSM 4304
	gene_id 1311	GT4	1753	31293	KC246813	Firmicutes|Selenomonadales		6	ABC_membrane|ABC_tran	ABC transporter ATP-binding protein/permease	Butyrivibrio proteoclasticus B316
	gene_id 1404	GT4	4	29212	KC246817	Bacteria|Selenomonadales			ABC_tran|oligo_HPY	peptide ABC transporter ATPase	Chloroflexus sp. Y-400-fl
	gene_id 1405	GT4	4	29212	KC246817	Bacteria|Selenomonadales			ABC_tran	ABC transporter-like protein	Chloroflexus aurantiacus J-10-fl
	gene_id 1428	GT4	52	29038	KC246818	Firmicutes|Selenomonadales		5	ABC_membrane|ABC_tran	ABC transporter	Paenibacillus sp. JDR-2
	gene_id 1483	GT4	54	28951	KC246820	Firmicutes|Selenomonadales			ABC_tran	sulfate-transporting ATPase	Desulfotomaculum kuznetsovii DSM 6115
	gene_id 1500	GT4	1772	28620	KC246821	Actinobacteria|Coriobacteriaceae		6	ABC_tran	multidrug ABC transporter ATPase and permease	Slackia heliotrinireducens DSM 20476
	gene_id 1506	GT4	1772	28620	KC246821	Actinobacteria|Coriobacteriaceae			ABC_tran	antimicrobial peptide ABC transporter ATPase	Slackia heliotrinireducens DSM 20476
	gene_id 1542	GT4	1578	28126	KC246823	Bacteria|Coriobacteriaceae		5	ABC_membrane|ABC_tran	ABC-type multidrug transport system, ATPase and permease component	Ruminococcus flavefaciens FD-1
	gene_id 1628	GT4	178	27529	KC246827	Firmicutes|Selenomonadales			ABC_tran	ABC transporter	Chlorobium phaeobacteroides DSM 266
	gene_id 1639	GT4	1757	24332	KC246828	Firmicutes|Selenomonadales			Glycos_transf_1	group 1 glycosyl transferase	Clostridium lentocellum DSM 5427
	gene_id 1665	GT4	1500	27065	KC246829	Bacteria|Selenomonadales			ABC_tran|oligo_HPY	oligopeptide/dipeptide ABC transporter ATPase	Chloroflexus aurantiacus J-10-fl
	gene_id 1666	GT4	1500	27065	KC246829	Bacteria|Selenomonadales			ABC_tran	ABC transporter-like protein	Chloroflexus aurantiacus J-10-fl
	gene_id 1675	GT4	1760b	23102	KC246831	Proteobacteria|Enterobacteriaceae			ABC_tran	phosphate ABC transporter, ATP-binding protein	Escherichia coli 1827-70
	gene_id 1736	GT4	137	24324	KC246834	Bacteria|Chlorobium			ABC_tran	amino acid ABC transporter ATP-binding protein, PAAT family	Thermosediminibacter oceani DSM 16646
	gene_id 1741	GT4	137	24324	KC246834	Bacteria|Chlorobium			GFO_IDH_MocA	oxidoreductase domain protein	Clostridium hathewayi DSM 13479
	gene_id 1750	GT4	137	24324	KC246834	Bacteria|Chlorobium			ABC_tran|CoABC_C	cobalt import ATP-binding protein CbiO 1	Ruminococcaceae bacterium D16
	gene_id 1751	GT4	137	24324	KC246834	Bacteria|Chlorobium			ABC_tran	cobalt import ATP-binding protein CbiO 2	Clostridium botulinum C str. Eklund
	gene_id 1950	GT4	cl_6	18713	KC246838	Firmicutes|Selenomonadales		6	ABC_membrane|ABC_tran	ABC transporter, permease/ATP-binding protein	Clostridium sp. D5
	gene_id 1951	GT4	cl_6	18713	KC246838	Firmicutes|Selenomonadales		5	ABC_membrane|ABC_tran	ABC-type multidrug transport system, ATPase and permease components	Coprococcus catus GD/7
	gene_id 1955	GT4	cl_6	18713	KC246838	Firmicutes|Selenomonadales			ABC_tran	ABC-type antimicrobial peptide transport system, ATPase component	Eubacterium siraeum 70/3
	gene_id 1985	GT4	cl_7	29038	KC246839	Firmicutes|Selenomonadales			Ubie_methyltran|Methyltransf_12	MerR-family transcriptional regulator	Streptococcus pneumoniae CDC1087-00
	gene_id 1996	GT4	cl_8	30434	KC246840	Firmicutes|Selenomonadales			GLF	UDP-galactopyranose mutase	Ruminococcus flavefaciens FD-1
	gene_id 2117	GT4	cl_23	38917	KC246843	Firmicutes|Selenomonadales			ABC_tran	ABC transporter	Spirochaeta smaragdinae DSM 11293
	gene_id 2135	GT4	cl_24	24190	KC246844	Firmicutes|Selenomonadales			ABC_tran	ABC transporter ATP-binding protein	Butyrivibrio proteoclasticus B316
	gene_id 2240	GT4	cl_48	19990	KC246849	Proteobacteria|Oceanospirillales			Methyltransf_12	malonyl-CoA methyltransferase, SAM-dependent	Escherichia coli str. K-12 substr. MG1655
	gene_id 2286	GT4	cl_141	13487	KC246852	Firmicutes|Selenomonadales		6	ABC_membrane|ABC_tran	ABC transporter ATP-binding protein/permease	Butyrivibrio proteoclasticus B316
	gene_id 2291	GT4	cl_141	13487	KC246852	Firmicutes|Selenomonadales		1	ABC_membrane	ABC transporter ATP-binding protein/permease	Butyrivibrio proteoclasticus B316
	gene_id 2292	GT4	cl_141	13487	KC246852	Firmicutes|Selenomonadales		5	ABC_membrane|ABC_tran	ABC transporter	Paenibacillus sp. JDR-2
	gene_id 2307	GT4	cl_289	22454	KC246853	Firmicutes|Firmicutes			ABC_tran	ABC-type Mn/Zn transport systems, ATPase component	Butyrivibrio fibrisolvens 16/4
	gene_id 2365	GT4	cl_1149	26952	KC246854	Firmicutes|Selenomonadales			ABC_tran	Phosphonate-transporting ATPase	Desulfosporosinus meridiei DSM 13257
	gene_id 2463	GT4	cl_1493	38161	KC246855	Bacteroidetes/ Chlorobi|Coriobacteriaceae		4	ABC_membrane|ABC_tran	ABC transporter	Pedobacter saltans DSM 12145
	gene_id 2520	GT4	cl_1523	23464	KC246856	Firmicutes|Selenomonadales			ABC_tran	ABC transporter ATP-binding protein	Butyrivibrio proteoclasticus B316
	gene_id 2747	GT4	cl_1565	33158	KC246862	Firmicutes|Coriobacteriaceae			ABC_tran|ABC_tran	ABC transporter	Clostridium phytofermentans ISDg
	gene_id 2760	GT4	cl_1565	33158	KC246862	Firmicutes|Coriobacteriaceae			ABC_tran	ABC transporter related protein	Clostridium papyrosolvens DSM 2782
	gene_id 2808	GT4	cl_1738	22138	KC246863	Firmicutes|Coriobacteriaceae		5	Peptidase_C39|ABC_membrane|ABC_tran	ABC transporter-like protein	Eggerthella lenta DSM 2243
	gene_id 2809	GT4	cl_1738	22138	KC246863	Firmicutes|Coriobacteriaceae		5	ABC_tran	ABC transporter-like protein	Eggerthella lenta DSM 2243
	gene_id 2933	GT4	cl_1771	19045	KC246868	Firmicutes|Selenomonadales		2	ABC_membrane	ABC transporter ATP-binding protein/permease	Butyrivibrio proteoclasticus B316
	gene_id 2957	GT4	cl_1774	31229	KC246869	Firmicutes|Selenomonadales			ABC_tran	ABC transporter	Clostridium novyi NT
	gene_id 2964	GT4	cl_1774	31229	KC246869	Firmicutes|Selenomonadales			ABC_tran	iron compound ABC transporter ATP-binding protein	Clostridium perfringens SM101
	gene_id 3068	GT4	cl_1787	34003	KC246870	Firmicutes|Coriobacteriaceae			ABC_tran	ABC-type antimicrobial peptide transport system, ATPase component	Ruminococcus sp. 18P13
	gene_id 3231	GT4	cl_1794	18367	KC246872	Firmicutes|Selenomonadales			ABC_tran	ABC transporter ATP-binding protein	Butyrivibrio proteoclasticus B316
	gene_id 3497	GT4	1777_n_1791_cl	40223	KC246874	Bacteria|Coriobacteriaceae			ABC_tran	ABC-type antimicrobial peptide transport system, ATPase component	Ruminococcus torques L2-14
	gene_id 3544	GT4	1588_n_1603_cl	34075	KC246875	Firmicutes|Selenomonadales			GFO_IDH_MocA|GFO_IDH_MocA_C	dehydrogenase	Clostridium hathewayi DSM 13479
	gene_id 3545	GT4	1588_n_1603_cl	34075	KC246875	Firmicutes|Selenomonadales			GFO_IDH_MocA|GFO_IDH_MocA_C	dehydrogenase	Clostridium hathewayi DSM 13479
	gene_id 3585	GT4	785_n_1807_cl	9121	KC246876				Methyltransf_12	malonyl-CoA methyltransferase, SAM-dependent	Bifidobacterium adolescentis ATCC 15703
	gene_id 3685	GT4	1474_n_1484_cl	23902	KC246878	Actinobacteria|Coriobacteriaceae			Glycos_transf_1	capsular polysaccharide biosynthesis proteinCps4H	Butyrivibrio proteoclasticus B316
	gene_id 3713	GT4	1468_n_1482_cl	37430	KC246879	Firmicutes|Selenomonadales		2	ABC_membrane	ABC transporter ATP-binding protein/permease	Desulfosporosinus meridiei DSM 13257
	gene_id 3742	GT4	1468_n_1482_cl	37430	KC246879	Firmicutes|Selenomonadales			ABC_tran	Phosphonate-transporting ATPase	Escherichia coli E24377A
	gene_id 4384	GT4	357	3127	KC246921				ABC_tran	putative ABC transporter ATP-binding protein YhbG	Escherichia coli H591
	gene_id 4557	GT4	781	3419	KC246963				ABC_tran	ferric enterobactin transport ATP-binding protein FepC	Escherichia coli O157:H7 str. EDL933
	gene_id 4835	GT4	1456	4538	KC247035				ABC_tran	ATP-binding protein of glutamate/aspartate transport system	Bacillus cereus Rock3-44
	gene_id 5047	GT4	1763	7407	KC247075				NUDIX	MutT/nudix	Escherichia coli str. K-12 substr. MG1655
	gene_id 1589	GT5	90	27830	KC246825	Firmicutes|Selenomonadales			Hydrolase_3	Cof-like hydrolase	Ammonifex degensii KC4
	gene_id 2106	GT5	cl_23	38917	KC246843	Firmicutes|Selenomonadales			S6PP|Hydrolase_3	HAD-superfamily hydrolase, subfamily IIB	Ruminococcus torques L2-14
	gene_id 2820	GT5	cl_1738	22138	KC246863	Firmicutes|Coriobacteriaceae			Hydrolase_3	HAD-superfamily hydrolase, subfamily IIB	Erysipelotrichaceae bacterium 3_1_53
	gene_id 1031	GT26	1584b	31639	KC246802	Firmicutes|Verrucomicrobia	+	1	SBP_bac_3|SBP_bac_3|GGDEF|EAL	diguanylate cyclase	Ruminococcus albus 7
	gene_id 370	GT26	1756	38182	KC246782	Firmicutes|Selenomonadales			GGDEF|EAL|GGDEF	putative sensory box/GGDEF domain/EAL domain protein	Clostridium sp. D5
	gene_id 662	GT26	17	34687	KC246790	Firmicutes|Selenomonadales			Response_reg|GGDEF|EAL	putative sensory box/GGDEF domain/EAL domain protein	Clostridium sp. D5
	gene_id 2036	GT26	cl_10-cl	32304	KC246841	Actinobacteria|Microbacteriaceae		1	Bac_transf	sugar transferase	Microbacterium testaceum StLB037
	gene_id 2096	GT26	cl_23	38917	KC246843	Firmicutes|Selenomonadales			FIST|EAL	diguanylate cyclase/phosphodiesterase	Ruminococcus flavefaciens FD-1
	gene_id 2975	GT26	cl_1774	31229	KC246869	Firmicutes|Selenomonadales			EAL	diguanylate cyclase/phosphodiesterase with PAS/PAC sensor(s)	Clostridium saccharolyticum WM1
	gene_id 4363	GT26	319	2965	KC246916			1	EAL	putative cyclic diguanylate phosphodiesterase (EAL) domain protein	Escherichia coli H736
	gene_id 720	GT28	29	36371	KC246792	Firmicutes|Selenomonadales		11	FTSW_RODA_SPOVE	cell cycle protein	Mahella australiensis 50-1 BON
	gene_id 2270	GT28	cl_138	12621	KC246851	Proteobacteria|Oceanospirillales		9	FTSW_RODA_SPOVE	cell wall shape-determining protein	Escherichia coli UTI89
	gene_id 4721	GT30	1169	3443	KC247007				Methyltransf_4	tRNA (guanine-N(7)-)-methyltransferase	Escherichia coli O127:H6 str. E2348/69
	gene_id 1704	GT35	1625	26159	KC246832	Firmicutes|Selenomonadales			Phosphorylase	glycogen/starch/α-glucan phosphorylase	Olsenella uli DSM 7084
	gene_id 4257	GT35	53	2307	KC246881				Phosphorylase	glycogen/starch/α-glucan phosphorylase	Escherichia coli MS 187-1
	gene_id 4258	GT35	53	2307	KC246881				Phosphorylase	glycogen phosphorylase	Escherichia coli TA271
	gene_id 4605	GT35	939	3505	KC246977				Phosphorylase	glycogen/starch/α-glucan phosphorylase family protein	Shigella flexneri J1713
	gene_id 1555	GT41	196	27980	KC246824	Bacteroidetes/ Chlorobi|Prevotella			n/a	tetratricopeptide repeat protein	Prevotella melaninogenica ATCC 25845
	gene_id 4663	GT41	1072	2676	KC246992				n/a	lipoprotein NlpI	Shigella boydii Sb227
	gene_id 445	GT47	1450	37498	KC246784	Bacteria|Selenomonadales			Adenylsucc_synt	adenylosuccinate synthetase	Oscillibacter valericigenes Sjm18-20
	gene_id 2962	GT47	cl_1774	31229	KC246869	Firmicutes|Selenomonadales			Adenylsucc_synt	adenylosuccinate synthetase	Oscillibacter valericigenes Sjm18-20
	gene_id 803	GT49	99	35795	KC246794	Actinobacteria|Coriobacteriaceae		8	SDF	Na+/serine symporter	butyrate-producing bacterium SSC/2
	gene_id 719	GT51	29	36371	KC246792	Firmicutes|Selenomonadales	+	1	Transpeptidase	penicillin-binding protein transpeptidase	Mahella australiensis 50-1 BON
	gene_id 2271	GT51	cl_138	12621	KC246851	Proteobacteria|Oceanospirillales		1	PBP_dimer|Transpeptidase	penicillin-binding protein 2	Escherichia coli TW10509
	gene_id 4520	GT51	642	2015	KC246954			1	Transgly	monofunctional biosynthetic peptidoglycan transglycosylase	Shigella dysenteriae Sd197
	gene_id 4995	GT56	1668	3057	KC247069				Fuc4NAc_transf	TDP-Fuc4NAc:lipidIIFuc4NAc transferase	Escherichia coli str. K-12 substr. MG1655
	gene_id 1676	GT80	1760b	23102	KC246831	Proteobacteria|Enterobacteriaceae			PhoU|PhoU	negative regulator of PhoR/PhoB two-component regulator	Escherichia coli G58-1
	gene_id 4352	GT83	267	2386	KC246914		+	4	n/a	dolichyl-phosphate-mannose-protein mannosyltransferase	Escherichia coli MS 145-7
PL families
	gene_id 1102	PL11	12	32950	KC246804	Bacteria|Selenomonadales			n/a	s-layer domain-containing protein	Caldicellulosiruptor kronotskyensis 2002
	gene_id 922	PL22	1529	35040	KC246798	Bacteroidetes/ Chlorobi|Prevotella	+		n/a	WD40 domain-containing protein	Opitutus terrae PB90-1
	* Predicted by MEGAN4 followed by PhyloPythiaS
