# Supplementary material for: Metagenomic Insights into the Carbohydrate-Active Enzymes Carried by the Microorganisms Adhering to Solid Digesta in the Rumen of Cows
Source: PLoS One. 2013 Nov 5;8(11):e78507. doi: 10.1371/journal.pone.0078507 (PMC3818352; doi:10.1371/journal.pone.0078507)
Supplement: Table S7 — Comparison of all the GH families identified in large metagenomes of herbivores. a, Warnecke et al., 2007. Metagenomic and functionalanalysis of hindgut microbiota of a wood-feeding higher termite. Nature 450:560-5. b, Brulc, et al., 2009. Gene centric metagenomics of the fiber-adherent bovine rumen microbiome reveals forage specific glycoside hydrolases. PNAS USA,106:1948-53. c, Zhu et al., 2011. Evidence of cellulose metabolism by the giant panda gut microbiome. PNAS USA, 108:17714-9. d, Pope et al., 2010. Adaptation to herbivory by the Tammar wallaby includes bacterial and glycoside hydrolase profiles different from other herbivores. PNAS USA,107:14793-8. e, Dai et al., 2012. Metagenomic insights into the fibrolytic microbiome in yak rumen. PLoS One 7(7):e40430. f, Pope et al., 2012. Metagenomics of the Svalbard reindeer rumen microbiome reveals abundance of polysaccharide utilization loci. PLoS One 7(6):e38571. g, Hess et al., 2011. Metagenomic discovery of biomass-degrading genes and genomes from cow rumen. Science, 468 331:463-7. NR, not reported. *, data from the BAC clones. (XLSX) [file pone.0078507.s008.xlsx]

## Sheet: Sheet1
	Table S7. Comparison of all the GH families identified in large metagenomes of herbivores
	GH family	Termitea	Giant Pandac	Macropodd	Angus cows rumenb				Yak rumene	Reindeerf	Guernsey cowsg	Jersey cows (this study)	Putative function
					Pooled liquid	Fiber-8	Fiber-64	Fiber-71
	GH1	22	101	61	7	4	7	20	331	122	253	10	β-Glucosidase , β-galactosidase, 6-phospho-β-glucosidase, β-glucuronidase, β-D-fucosidase, others
	GH2	23	1	24	218	185	228	114	942	716	1436	16	β-Galactosidase, β-glucuronidase, β-mannosidase, others
	GH3	69	18	72	207	194	207	96	5448	844	2944	48	β-Glucosidase, xylan 1,4-β-xylosidase, glucan 1,3-β-glucosidase, glucan 1,4-b-glucosidase, exo-1,3-1,4-glucanase, others
	GH4	14	6	2	16	9	7	2	118	NR	215	10	α-Glucosidase, α -galactosidase, 6-phospho-β-glucosidase, α -glucuronidase, others
	GH5	56	3	10	7	11	5	4	1302	287	1451	24	Cellulase, β-1,4-endoglucanase, β-1,3-glucosidase, β-1,4-endoxylanase, β-1,4-endomannanase, cellulose β-1,4-cellobiosidase, xyloglucan-specific endo-β-1,4-glucanase, others
	GH6	0	0	0	NR	NR	NR	NR	0	0	0	1	endoglucanase, cellobiohydrolase
	GH7	0	0	0	NR	NR	NR	NR	0	0	1	0	endo-β-1,4-glucanase, reducing end-acting cellobiohydrolase, chitosanase, endo-β-1,3-1,4-glucanase
	GH8	5	2	1	8	3	4	0	174	35	329	0	Chitosanase, cellulase, licheninase, endo-1,4- β-xylanase,others
	GH9	9	0	0	7	6	6	5	767	109	795	8	Endoglucanase, cellobiohydrolase, β-glucosidase, exo-b-glucosaminidase
	GH10	46	2	11	10	5	7	4	2664	190	1025	35	Endo-1,4-β-xylanase, endo-1,3-β-xylanase
	GH11	14	0	0	2	0	1	0	244	8	165	0	Xylanase
	GH12	0	0	0	NR	NR	NR	NR	0	0	0	1	endoglucanase, xyloglucan hydrolase, β-1,3-1,4-glucanase, xyloglucan endotransglycosylase
	GH13	48	35	46	47	36	37	39	2949	NR	3442	15	α-Amylase, pullulanase, others
	GH14	0	0	0	NR	NR	NR	NR	1	NR	0	0	β-amylase
	GH15	0	0	0	0	0	0	1	0	NR	2	0	Glucoamylase, glucodextranase, α,α-trehalase
	GH16	1	9	4	0	0	0	1	563	116	483	0	Endo-1,4-β-galactosidase, endo-1,3-β-glucanase, endo-1,3(4)-β-glucanase, licheninase, β-agarase, xyloglucanase, others
	GH17	0	0	0	NR	NR	NR	NR	0	NR	1	0	Glucan endo-1,3-β-glucosidase, glucan 1,3-β-glucosidase, licheninase, β-1,3-glucantransglycosidase
	GH18	17	1	3	2	0	3	1	273	NR	364	2	Chitinase, endo-β-N-acetylglucosaminidase, others
	GH19	0	0	0	NR	NR	NR	NR	0	NR	7	0	Chitinase, lysozyme
	GH20	15	7	8	NR	NR	NR	NR	1107	NR	765	1	β-Hexosaminidase, lacto-N-biosidase, β-1,6-Nacetylglucosaminidase, β-6-SO3-N-acetylglucosaminidase
	GH22	0	0	0	NR	NR	NR	NR	0	NR	8	0	lysozyme type C, lysozyme type I, α-lactalbumin
	GH23	52	20	17	0	0	0	0	562	NR	0	5	lysozyme type G, peptidoglycan lyase
	GH24	0	1	6	NR	NR	NR	NR	28	NR	67	0	Lysozyme
	GH25	1	9	21	1	1	0	0	459	NR	508	5	Lysozyme
	GH26	15	0	5	2	5	6	5	537	153	369	1	β-Mannanase, β-1,3-xylanase
	GH27	4	36	21	16	21	23	5	1494	NR	1114	1	α-Galactosidase, α-N-acetylgalactosaminidase,isomalto-dextranase, β-L-arabinopyranosidase
	GH28	6	1	2	9	9	0	0	244	120	472	0	Polygalacturonase, rhamnogalacturonase, others
	GH29	0	1	2	31	34	29	16	899	268	939	3	α-L-Fucosidase, α-1,3/1,4-L-fucosidase
	GH30	0	0	0	3	3	2	1	113	NR	209	1	Glucosylceramidase, β-1,6-glucanase, β-xylosidase, β-fucosidase, β-glucosidase, endo-β-1,6-galactanase
	GH31	26	9	13	101	72	80	42	3638	NR	1382	5	α-Glucosidase, α-1,3-glucosidase, α-xylosidase, others
	GH32	0	13	11	12	8	5	2	880	NR	639	8	Levanase, invertase, others
	GH33	0	0	0	2	0	1	1	30	NR	1217	4	Sialidase, neuraminidase, trans-sialidase
	GH35	3	4	3	21	8	9	10	468	39	158	2	β-Galactosidase, exo-β-glucosaminidase, exo-β-1,4-galactanase
	GH36	5 to 7	33	26	47	43	48	48	0	NR	0	0	α-Galactosidase, α-N-acetylgalactosaminidase,stachyose synthase, raffinose synthase
	GH37	0	2	0	NR	NR	NR	NR	22	NR	127	2	α,α-trehalase
	GH38	11	10	3	22	16	19	11	90	116	272	1	α-Mannosidase, N-mannosyl-oligosaccharide α-1,3-1,6-mannosidase, others
	GH39	3	9	1	2	3	3	1	159	76	315	18	α-L-Iduronidase, β-xylosidase
	GH42	24	18	8	10	7	15	13	207	95	374	0	β-Galactosidase
	GH43	16	0	10	68	72	69	35	2313	787	0	28	β-Xylosidase, β-1,3-xylosidase, α-Larabinofuranosidase,arabinanase, xylanase, galactan1,3-β-galactosidase
	GH44	6	0	0	0	0	0	0	0	5	0	0	Endoglucanase, xyloglucanase
	GH45	4	0	0	NR	NR	NR	NR	13	0	115	0	Endoglucanase
	GH48	0	0	0	0	0	1	0	32	5	3	0	reducing end-acting cellobiohydrolase, endo-β-1,4-glucanase, chitinase
	GH49	0	0	0	NR	NR	NR	NR	0	NR	5	0	dextranase, isopullulanase, dextran 1,6-a-isomaltotriosidase
	GH51	18 to 19	5	12	73	54	86	44	9*	488	0	1	α-L-Arabinofuranosidase, endoglucanase
	GH52	3	0	0	NR	NR	NR	NR	0	2	0	0	β-Xylosidase
	GH53	12	0	9	15	16	18	17	1066	125	0	18	Endo-1,4-β-galactanase
	GH54	0	0	0	0	0	3	1	111	23	0	0	α-L-Arabinofuranosidase, β-xylosidase
	GH55	0	1	1	NR	NR	NR	NR	0	NR	0	0	Exo-1,3-glucanase, endo-1,3-glucanase
	GH57	17	0	3	2	0	0	1	250	NR	374	0	α-Amylase, 4-α-glucanotransferase, α-galactosidase,amylopullulanase, branching enzyme
	GH58	1	1	0	NR	NR	NR	NR	0	NR	0	0	Endo-N-acetylneuraminidase or endo-sialidase
	GH59	0	0	0	NR	NR	NR	NR	4	NR	9	0	Galactocerebrosidase
	GH62	0	0	0	NR	NR	NR	NR	0	0	1	0	α-L-arabinofuranosidase
	GH63	0	0	0	NR	NR	NR	NR	17	NR	28	2	Processing α-glucosidase, α-1,3-glucosidase, α-glucosidase
	GH65	6	1	4	NR	NR	NR	NR	32	NR	125	1	α, α-Trehalase, maltose phosphorylase, trehalosephosphorylase, kojibiose phosphorylase, others
	GH67	10	2	5	NR	NR	NR	NR	1090	74	120	0	α-Glucuronidase, xylan α-1,2-glucuronosidase
	GH70	0	9	0	NR	NR	NR	NR	4	NR	7	0	Dextransucrase, alternansucrase, others
	GH71	0	0	0	NR	NR	NR	NR	0	NR	2	0	α-1,3-glucanase
	GH72	0	3	0	NR	NR	NR	NR	0	NR	5	1	β-1,3-Glucanosyltransglycosylase
	GH73	0	28	16	NR	NR	NR	NR	0	NR	393	7	Peptidoglycan hydrolase with endo-β-Nacetylglucosaminidase specificity
	GH74	7	0	1	0	0	0	0	2*	44	0	0	Endoglucanase, oligoxyloglucan reducing end-specificcellobiohydrolase, xyloglucanase
	GH76	0	0	0	NR	NR	NR	NR	39	NR	71	0	α-1,6-mannanase
	GH77	14	12	18	0	0	2	0	1739	NR	943	2	Amylomaltase or 4-α-glucanotransferase
	GH78	0	2	25	41	37	38	18	426	313	1260	13	α-L-Rhamnosidase
	GH79	0	0	0	NR	NR	NR	NR	0	NR	5	0	β-glucuronidase, β-4-O-methyl-glucuronidase, heparanase, baicalin β-glucuronidase
	GH81	0	0	0	0	0	0	0	1	NR	12	0	endo-b-1,3-glucanase
	GH84	0	0	3	NR	NR	NR	NR	0	NR	0	2	N-Acetyl β-glucosaminidase, hyaluronidase, others
	GH85	0	4	0	NR	NR	NR	NR	1	NR	2	0	Endo-β-N-acetylglucosaminidase
	GH88	9	1	8	NR	NR	NR	NR	675	NR	527	0	d-4,5 Unsaturated β-glucuronyl hydrolase
	GH89	0	2	0	NR	NR	NR	NR	320	NR	251	0	α-N-Acetylglucosaminidase
	GH90	0	1	0	NR	NR	NR	NR	0	NR	0	0	Endorhamnosidase
	GH91	1	0	0	NR	NR	NR	NR	0	NR	0	0	inulin lyase [DFA-I-forming], inulin lyase [DFA-III-forming], difructofuranose 1,2':2,3' dianhydride hydrolase [DFA-IIIase]
	GH92	2	0	14	43	67	66	28	2378	NR	0	4	α-mannosidase, α-1,2-Mannosidase, others
	GH94	68 to 132	7	18	0	0	0	0	2*	NR	0	5	Cellobiose phosphorylase, cellodextrin phosphorylase,chitobiose phosphorylase, cyclic β-1,2-glucansynthase, others
	GH95	31	4	9	NR	NR	NR	NR	2*	NR	0	1	α-1,2-L-Fucosidase, α-L-fucosidase
	GH97	0	0	1	47	67	59	20	12*	NR	0	0	α-Glucosidase, α-galactosidase
	GH98	1	0	1	NR	NR	NR	NR	95	NR	0	0	endo-β-galactosidase
	GH101	0	6	0	NR	NR	NR	NR	224	NR	0	0	Endo-α-N-acetylgalactosaminidase
	GH102	0	0	0	NR	NR	NR	NR	1	NR	13	0	peptidoglycan lytic transglycosylase
	GH103	3	0	2	NR	NR	NR	NR	0	NR	0	0	peptidoglycan lytic transglycosylase
	GH104	0	1	6	NR	NR	NR	NR	28	NR	67	0	Peptidoglycan lytic transglycosylase
	GH105	9	0	8	NR	NR	NR	NR	675	NR	0	1	Unsaturated rhamnogalacturonyl hydrolase
	GH106	2	0	9	9	9	11	4	4*	NR	0	3	α-L-Rhamnosidase
	GH108	0	0	2	NR	NR	NR	NR	19	NR	0	0	N-Acetylmuramidase
	GH109	3 to 5	7	3	NR	NR	NR	NR	0	NR	0	4	α-N-Acetylgalactosaminidase
	GH111	0	0	0	NR	NR	NR	NR	0	NR	0	2	keratan sulfate hydrolase (endo-b-N-acetylglucosaminidase)
	GH112	0	0	1	NR	NR	NR	NR	0	NR	0	0	Lacto-N-biose phosphorylase or galacto-N-biosephosphorylase, D-galactosyl-b-1,4-L-rhamnose phosphorylase
	Notes:
	a, Warnecke et al., 2007. Metagenomic and functionalanalysis of hindgut microbiota of a wood-feeding higher termite. Nature 450:560-5.
	b, Brulc, et al., 2009. Gene centric metagenomics of the fiber-adherent bovine rumen microbiome reveals forage specific glycoside hydrolases. PNAS USA ,106:1948-53.
	c, Zhu et al., 2011. Evidence of cellulose metabolism by the giant panda gut microbiome. PNAS USA, 108:17714-9.
	d, Pope et al., 2010. Adaptation to herbivory by the Tammar wallaby includes bacterial and glycoside hydrolase profiles different from other herbivores. PNAS USA,107:14793-8.
	e, Dai et al., 2012. Metagenomic insights into the fibrolytic microbiome in yak rumen. PLoS One 7(7):e40430.
	f, Pope et al., 2012. Metagenomics of the Svalbard reindeer rumen microbiome reveals abundance of polysaccharide utilization loci. PLoS One 7(6):e38571
	g, Hess et al., 2011. Metagenomic discovery of biomass-degrading genes and genomes from cow rumen. Science, 468 331:463-7.
	NR, not reported
	*, data from the BAC clones
